# Supplementary material for: Taste shaped the use of botanical drugs
Source: eLife. 2024 Jan 24;12:RP90070. doi: 10.7554/eLife.90070 (PMC10945733; doi:10.7554/eLife.90070)
Supplement: Supplementary file 2. [file elife-90070-supp2.xlsx]

## Sheet: SF2_Taxon_drug_panellist_tastes
Taxon	Collection number	Plant part	Days since collection	Panellist	BURN	FRES	WOOD	SALT	STNK	BITT	WARM	SMOK	SOAP	MUSK	BALS	AROM	STGI	SOUR	NUTT	STAR	FRUI	SWEE	HERB	STRW	ASTR	MUCI
Acanthus mollis L.	553	SUBT	711	B	0	0	1	1	0	1	0	0	0	0	0	0	0	0	0	0	0	0	0	0	0	0
Acanthus mollis L.	553	SUBT	658	D	0	0	0	0	0	0	0	0	0	2	0	0	0	0	0	0	0	1	0	0	0	0
Acanthus mollis L.	553	SUBT	840	E	0	0	1	0	0	2	0	0	0	1	0	0	1	0	0	0	0	0	0	0	0	0
Acanthus mollis L.	553	SUBT	842	I	0	0	0	0	2	1	0	0	1	0	0	0	0	1	0	0	0	0	0	0	0	1
Acanthus mollis L.	553	SUBT	776	L	0	0	2	0	0	2	0	0	0	1	0	0	0	0	1	0	0	2	0	0	0	0
Achillea ageratum L.	404	HERB	495	D	0	1	0	0	0	2	0	0	0	0	0	0	0	0	0	0	0	0	0	0	0	0
Achillea ageratum L.	404	HERB	669	E	0	0	0	0	0	3	0	0	2	0	0	0	1	0	0	0	0	0	3	0	0	0
Achillea ageratum L.	404	HERB	548	H	0	0	0	0	0	3	2	0	3	0	3	3	1	0	0	0	0	0	1	0	0	0
Achillea ageratum L.	404	HERB	537	K	0	0	0	0	0	0	0	0	0	0	0	0	0	0	0	0	0	0	0	0	0	0
Achillea ageratum L.	404	HERB	846	M	0	0	0	0	0	3	0	0	0	0	0	0	2	1	0	0	0	0	0	0	0	0
Achillea maritima (L.) Ehrend. & Y.P.Guo	334	HERB	646	A	0	0	0	1	0	0	0	0	2	0	0	0	0	0	0	0	0	0	0	0	0	0
Achillea maritima (L.) Ehrend. & Y.P.Guo	334	HERB	627	B	0	0	0	0	3	3	0	0	0	0	0	0	0	0	0	0	0	0	0	0	0	0
Achillea maritima (L.) Ehrend. & Y.P.Guo	334	HERB	831	D	0	3	0	0	0	0	0	0	0	2	0	0	0	0	0	0	0	0	0	0	0	0
Achillea maritima (L.) Ehrend. & Y.P.Guo	334	HERB	705	E	1	0	0	0	1	2	0	0	0	3	3	0	2	0	0	0	0	0	2	1	0	0
Achillea maritima (L.) Ehrend. & Y.P.Guo	334	HERB	705	G	0	0	0	0	0	0	0	0	0	0	2	0	0	0	0	0	0	0	0	0	0	1
Achillea maritima (L.) Ehrend. & Y.P.Guo	334	HERB	825	H	0	0	0	0	0	2	2	0	2	0	3	3	0	0	0	0	0	0	0	0	0	0
Achillea maritima (L.) Ehrend. & Y.P.Guo	334	HERB	837	K	0	0	0	0	0	0	0	0	0	0	2	0	0	0	0	0	0	0	1	0	0	0
Achillea maritima (L.) Ehrend. & Y.P.Guo	334	HERB	895	K	0	1	0	0	0	0	0	0	0	1	2	0	0	0	0	0	0	0	0	0	0	0
Achillea maritima (L.) Ehrend. & Y.P.Guo	334	HERB	575	K	0	1	0	0	0	0	0	0	0	1	2	0	0	0	0	0	0	0	0	0	0	0
Achillea maritima (L.) Ehrend. & Y.P.Guo	334	HERB	665	L	0	2	0	0	0	2	0	0	0	0	0	0	1	1	0	0	0	0	0	0	0	0
Achillea millefolium L.	390	HERB	483	A	0	0	0	0	0	0	0	0	3	0	0	0	0	0	0	0	0	0	2	0	0	0
Achillea millefolium L.	390	HERB	517	B	0	0	0	0	0	3	0	0	1	0	0	0	0	0	0	0	0	0	0	0	0	0
Achillea millefolium L.	390	HERB	463	D	0	0	0	0	0	3	0	0	0	2	0	0	0	0	0	0	0	0	0	0	0	0
Achillea millefolium L.	390	HERB	423	E	0	0	0	0	0	1	0	0	0	0	0	0	0	0	0	0	0	0	1	1	0	0
Achillea millefolium L.	390	HERB	506	K	0	0	0	0	0	0	0	0	0	1	1	2	0	0	0	0	0	0	0	0	0	0
Achillea millefolium L.	390	HERB	508	L	0	2	0	0	0	3	0	0	0	0	1	0	0	0	0	0	0	0	0	0	0	0
Achillea millefolium L.	570	FLOW	762	B	0	0	0	0	0	2	0	0	2	0	0	0	0	0	0	0	0	0	0	0	0	0
Achillea millefolium L.	570	FLOW	680	D	0	3	0	0	0	1	0	0	0	0	0	0	0	0	0	0	0	0	2	0	0	0
Achillea millefolium L.	570	FLOW	768	K	0	0	0	0	0	0	0	0	0	0	0	1	0	0	0	0	0	0	0	0	0	0
Achillea millefolium L.	570	FLOW	682	L	0	1	0	0	0	0	0	0	0	0	2	0	0	0	0	0	0	0	0	2	0	0
Achillea ptarmica L.	713	FLOW	70	A	0	1	0	0	0	0	0	0	0	0	0	0	0	0	0	0	0	0	1	0	0	0
Achillea ptarmica L.	713	FLOW	57	D	0	2	0	0	0	0	0	0	0	0	0	0	3	0	0	0	0	0	2	0	0	0
Achillea ptarmica L.	713	FLOW	58	H	0	0	0	0	0	0	0	0	0	0	2	1	2	0	0	0	0	0	0	0	0	0
Achillea ptarmica L.	713	FLOW	57	I	0	0	0	0	0	0	0	0	0	0	0	2	2	0	0	0	0	0	1	0	0	0
Achillea ptarmica L.	713	FLOW	64	K	0	0	0	0	0	0	0	0	0	0	0	0	0	0	0	0	1	1	0	0	0	0
Achillea ptarmica L.	713	FLOW	77	M	1	0	0	1	0	0	0	0	0	0	0	0	3	0	0	0	0	0	0	0	0	0
Achillea ptarmica L.	714	LEAF	70	A	0	0	0	0	0	2	0	0	0	0	0	0	0	0	0	0	0	0	1	0	0	0
Achillea ptarmica L.	714	LEAF	56	D	0	2	0	0	0	0	0	0	1	0	0	2	0	0	0	0	0	0	2	0	0	0
Achillea ptarmica L.	714	LEAF	58	H	0	0	0	0	1	0	0	0	0	0	0	0	0	0	0	0	0	0	0	0	0	0
Achillea ptarmica L.	714	LEAF	57	I	0	0	0	0	0	0	0	0	0	0	0	2	2	0	0	0	0	0	2	0	0	0
Achillea ptarmica L.	714	LEAF	64	K	0	0	0	1	0	0	0	0	0	0	0	0	0	0	0	0	0	0	0	0	0	0
Achillea ptarmica L.	714	LEAF	63	M	0	0	0	1	0	0	0	0	0	0	0	0	0	0	0	0	0	0	1	1	0	0
Aconitum napellus L.	593	SUBT	804	D	0	0	0	0	0	2	0	0	0	0	0	0	2	0	0	0	0	0	0	0	0	0
Aconitum napellus L.	593	SUBT	785	H	0	0	1	0	0	0	0	0	0	0	0	0	2	0	0	1	0	1	0	0	0	0
Aconitum napellus L.	593	SUBT	785	I	3	0	0	0	0	0	0	0	0	0	0	0	3	0	0	0	0	0	0	0	0	0
Aconitum napellus L.	593	SUBT	785	L	0	0	0	0	0	0	0	0	0	0	0	0	3	0	2	1	0	0	0	0	0	0
Aconitum napellus L.	593	SUBT	804	M	0	0	0	0	0	1	0	0	0	0	0	0	2	0	0	0	0	0	0	0	0	0
Acorus calamus L.	1	SUBT	460	A	0	0	0	0	0	0	0	0	3	0	0	0	0	3	0	0	2	0	0	0	0	0
Acorus calamus L.	1	SUBT	553	D	1	0	0	0	0	2	0	0	0	0	0	0	3	0	0	0	2	0	0	0	0	0
Acorus calamus L.	1	SUBT	662	F	0	1	1	0	0	2	0	0	1	0	0	2	1	2	0	0	0	0	0	0	0	0
Acorus calamus L.	1	SUBT	762	I	3	0	0	0	3	0	2	0	2	0	0	2	2	2	0	0	0	0	0	0	0	0
Acorus calamus L.	1	SUBT	572	K	0	2	0	0	0	0	0	0	0	2	0	0	3	0	0	0	0	0	0	0	0	0
Adiantum capillus-veneris L.	454	HERB	899	A	0	0	0	0	0	0	0	0	0	0	0	0	0	0	0	0	0	0	1	0	0	0
Adiantum capillus-veneris L.	454	HERB	534	B	0	0	0	0	0	0	0	0	0	0	0	0	0	0	0	0	0	0	0	0	0	0
Adiantum capillus-veneris L.	454	HERB	831	D	0	0	0	0	0	0	0	0	0	3	0	0	0	0	0	0	0	0	2	0	0	0
Adiantum capillus-veneris L.	454	HERB	515	F	0	0	0	0	0	1	0	0	0	0	0	0	0	0	0	0	0	0	1	0	1	0
Adiantum capillus-veneris L.	454	HERB	635	I	0	0	0	0	0	0	0	0	0	0	0	0	0	0	0	0	0	0	2	1	0	0
Aegilops neglecta Req. ex Bertol.	687	HERB	147	B	0	0	0	0	0	0	0	0	0	0	0	0	0	0	0	0	0	0	1	0	0	0
Aegilops neglecta Req. ex Bertol.	687	HERB	67	D	0	0	0	0	0	0	0	0	0	0	0	0	0	0	0	0	0	0	2	0	0	0
Aegilops neglecta Req. ex Bertol.	687	HERB	155	I	0	0	0	0	0	0	0	0	0	0	0	0	0	0	0	0	0	0	2	0	0	0
Aegilops neglecta Req. ex Bertol.	687	HERB	93	K	0	0	0	0	0	0	0	0	0	0	0	1	0	0	0	0	0	0	1	1	0	0
Aegilops neglecta Req. ex Bertol.	687	HERB	106	L	0	0	0	0	0	0	0	0	0	0	0	0	0	0	0	0	0	2	0	2	0	0
Aegilops neglecta Req. ex Bertol.	687	HERB	93	M	0	0	0	0	0	0	0	0	0	0	0	0	0	0	0	0	0	0	0	1	0	0
Aeonium arboreum (L.) Webb & Berthel.	431	LEAF	134	B	0	0	0	0	0	0	0	0	0	0	0	2	1	1	0	0	0	0	0	0	0	0
Aeonium arboreum (L.) Webb & Berthel.	431	LEAF	593	D	0	0	0	1	0	0	0	0	0	0	0	0	0	0	0	0	0	0	3	0	0	0
Aeonium arboreum (L.) Webb & Berthel.	431	LEAF	213	F	0	0	0	0	0	0	0	0	0	0	0	0	0	0	0	0	1	1	1	1	0	0
Aeonium arboreum (L.) Webb & Berthel.	431	LEAF	398	G	0	2	0	0	0	2	0	0	0	0	0	0	0	0	0	0	0	0	2	0	0	0
Aeonium arboreum (L.) Webb & Berthel.	431	LEAF	348	H	0	0	0	0	0	0	0	0	0	0	0	0	0	0	0	0	1	0	1	0	0	0
Aeonium arboreum (L.) Webb & Berthel.	431	LEAF	254	L	0	0	0	0	0	0	0	0	0	0	0	0	0	1	0	1	3	0	0	0	0	0
Agrimonia eupatoria L.	395	HERB	459	B	0	0	0	1	0	0	0	0	0	0	0	1	0	0	0	0	0	0	0	0	0	0
Agrimonia eupatoria L.	395	HERB	721	D	0	0	0	0	0	0	0	0	0	0	0	0	0	0	0	0	0	0	2	0	1	0
Agrimonia eupatoria L.	395	HERB	538	F	0	0	0	0	0	0	0	0	0	0	0	0	0	1	0	0	0	0	2	1	0	0
Agrimonia eupatoria L.	395	HERB	398	H	0	0	0	0	0	0	0	0	0	0	0	0	0	0	0	0	0	0	1	0	0	0
Agrimonia eupatoria L.	395	HERB	569	L	0	0	0	0	0	0	0	0	0	0	0	0	1	1	0	1	0	0	0	2	0	0
Agrimonia eupatoria L.	396	SEED	581	A	0	0	0	0	0	0	0	0	0	0	0	0	0	0	0	0	0	0	1	0	0	0
Agrimonia eupatoria L.	396	SEED	690	D	0	0	2	0	0	0	0	0	0	0	0	0	0	0	0	0	0	0	3	0	0	0
Agrimonia eupatoria L.	396	SEED	484	E	0	0	1	0	0	0	0	0	0	0	0	0	0	0	0	0	0	0	0	0	0	0
Agrimonia eupatoria L.	396	SEED	582	G	0	0	0	0	0	0	0	0	0	0	0	0	0	0	0	0	0	0	0	0	0	0
Agrimonia eupatoria L.	396	SEED	400	H	0	0	0	0	0	0	0	0	0	0	0	0	0	0	0	0	0	0	1	1	0	0
Agrimonia eupatoria L.	396	SEED	531	K	0	0	1	0	0	0	0	0	0	0	0	0	0	0	0	0	0	0	0	0	0	0
Agrostemma githago L.	318	SEED	62	B	0	0	0	0	0	0	0	0	1	0	0	0	0	0	0	0	0	0	0	0	0	0
Agrostemma githago L.	318	SEED	73	D	0	0	0	0	0	1	0	0	0	0	0	0	0	0	1	0	0	0	0	0	0	0
Agrostemma githago L.	318	SEED	148	E	0	0	0	0	0	0	0	0	0	0	0	0	0	0	0	0	0	0	0	0	0	0
Agrostemma githago L.	318	SEED	86	F	0	0	0	0	0	0	0	0	0	1	0	1	0	1	0	1	0	0	0	0	0	0
Agrostemma githago L.	318	SEED	99	H	0	0	0	0	0	2	0	0	0	0	0	0	0	0	0	0	1	0	0	0	0	0
Agrostemma githago L.	318	SEED	86	L	0	0	0	0	0	1	0	0	0	0	0	0	1	2	3	0	0	1	0	0	0	0
Agrostemma githago L.	690	HERB	487	D	0	0	0	0	0	0	0	0	0	0	0	0	0	0	0	0	0	0	2	0	0	0
Agrostemma githago L.	690	HERB	540	H	0	0	0	0	0	0	0	0	0	0	0	0	0	0	0	0	0	1	0	2	0	0
Agrostemma githago L.	690	HERB	679	I	0	0	0	0	2	0	0	0	1	0	0	0	0	0	0	0	0	1	2	0	0	0
Agrostemma githago L.	690	HERB	512	K	0	0	0	0	0	1	0	0	0	0	0	0	0	0	0	0	0	0	1	0	0	0
Agrostemma githago L.	690	HERB	859	L	0	0	2	0	0	0	0	0	0	0	0	0	0	0	1	1	0	2	0	0	0	0
Agrostemma githago L.	690	HERB	596	M	0	0	0	0	3	2	0	0	0	0	0	0	3	0	0	0	0	0	0	0	0	0
Ajuga chamaepitys (L.) Schreb.	366	HERB	676	D	0	0	0	0	0	3	0	0	0	0	0	2	0	0	0	0	0	0	2	0	0	0
Ajuga chamaepitys (L.) Schreb.	366	HERB	427	E	0	0	0	0	0	1	0	0	0	0	0	0	0	0	0	0	0	0	2	0	0	0
Ajuga chamaepitys (L.) Schreb.	366	HERB	573	G	0	0	0	0	1	2	0	0	0	0	0	0	0	0	0	0	0	0	0	0	0	0
Ajuga chamaepitys (L.) Schreb.	366	HERB	591	I	1	0	0	0	0	3	0	0	0	0	0	1	1	0	0	0	1	0	0	0	0	0
Ajuga chamaepitys (L.) Schreb.	366	HERB	514	L	0	0	0	0	0	3	0	0	0	0	0	0	0	0	0	0	0	0	0	0	0	0
Alisma plantago-aquatica L.	364	SUBT	444	A	0	0	3	0	0	0	0	0	0	0	0	0	0	0	0	0	0	0	0	0	0	0
Alisma plantago-aquatica L.	364	SUBT	360	B	0	0	0	2	0	0	0	0	0	0	0	0	0	0	0	0	0	0	0	0	0	0
Alisma plantago-aquatica L.	364	SUBT	744	D	0	0	1	0	0	0	0	0	0	0	0	0	0	0	0	0	0	0	0	0	2	0
Alisma plantago-aquatica L.	364	SUBT	466	F	0	0	1	0	0	1	0	0	0	0	0	1	0	0	0	0	1	1	0	0	1	0
Alisma plantago-aquatica L.	364	SUBT	687	G	0	0	1	0	0	2	0	0	0	0	0	0	0	0	2	0	0	0	1	0	0	0
Alisma plantago-aquatica L.	364	SUBT	522	K	0	0	1	0	0	0	0	0	0	1	0	0	0	0	0	0	0	0	0	0	0	0
Alisma plantago-aquatica L.	364	SUBT	477	L	1	0	0	0	2	1	0	0	0	0	0	0	0	0	0	0	0	0	1	0	0	0
Alisma plantago-aquatica L.	707	HERB	70	A	0	0	0	0	0	0	0	0	0	0	0	0	0	0	0	0	0	0	1	0	0	0
Alisma plantago-aquatica L.	707	HERB	56	D	0	0	0	2	0	0	0	0	0	0	0	0	0	0	0	0	0	0	2	0	0	0
Alisma plantago-aquatica L.	707	HERB	58	H	0	0	0	1	0	0	0	0	0	0	0	0	0	0	0	0	1	0	1	0	0	0
Alisma plantago-aquatica L.	707	HERB	51	I	0	0	0	1	0	0	0	0	0	0	0	0	0	0	0	0	0	0	2	0	0	0
Alisma plantago-aquatica L.	707	HERB	64	K	0	0	0	0	0	0	0	0	0	1	0	0	0	0	0	0	0	0	1	0	0	0
Alisma plantago-aquatica L.	707	HERB	68	M	0	0	0	1	0	0	0	0	0	0	0	0	0	0	0	0	0	0	2	0	0	0
Alkanna tinctoria (L.) Tausch	384	SUBT	459	A	0	0	2	0	0	0	0	1	0	0	0	0	0	0	0	0	2	0	0	0	0	0
Alkanna tinctoria (L.) Tausch	384	SUBT	376	B	0	0	1	0	0	0	0	0	0	0	0	0	0	0	0	0	0	0	0	0	0	0
Alkanna tinctoria (L.) Tausch	384	SUBT	529	D	0	0	2	0	0	0	0	0	0	0	0	0	0	0	0	0	0	0	0	0	1	0
Alkanna tinctoria (L.) Tausch	384	SUBT	676	H	0	0	0	0	1	0	0	0	0	0	0	0	0	0	0	0	0	0	0	0	1	0
Alkanna tinctoria (L.) Tausch	384	SUBT	446	I	0	0	3	0	0	0	0	0	0	0	0	0	0	0	0	0	0	0	1	1	0	0
Alkanna tinctoria (L.) Tausch	384	SUBT	476	K	0	0	1	0	0	0	0	0	0	0	0	0	0	0	0	0	0	0	0	0	0	0
Alkanna tinctoria (L.) Tausch	384	SUBT	367	L	0	0	2	0	0	1	0	0	0	0	0	0	0	0	0	1	0	0	0	0	0	0
Alkanna tinctoria (L.) Tausch	385	LEAF	149	A	0	0	0	0	0	0	0	0	0	0	0	0	0	0	0	0	0	0	1	0	0	0
Alkanna tinctoria (L.) Tausch	385	LEAF	167	B	0	0	0	0	0	0	0	0	0	0	0	1	0	0	0	0	0	0	0	0	0	0
Alkanna tinctoria (L.) Tausch	385	LEAF	250	D	0	0	0	0	0	0	0	0	0	0	0	0	0	0	0	0	0	0	1	0	0	0
Alkanna tinctoria (L.) Tausch	385	LEAF	238	H	0	0	0	0	0	1	0	0	0	0	0	0	0	0	0	0	0	0	2	0	0	0
Alkanna tinctoria (L.) Tausch	385	LEAF	347	K	0	2	0	0	0	0	0	0	0	0	1	2	0	0	0	0	0	0	0	0	0	0
Alkanna tinctoria (L.) Tausch	385	LEAF	203	L	0	0	0	0	1	0	0	0	0	0	0	0	0	0	0	0	0	0	0	2	0	1
Alkekengi officinarum Moench	420	FRU	459	A	0	0	0	2	0	2	0	0	0	0	0	3	0	0	0	0	0	0	0	0	0	0
Alkekengi officinarum Moench	420	FRU	346	D	0	0	0	0	0	0	0	0	0	0	0	0	0	2	0	0	2	0	0	0	0	0
Alkekengi officinarum Moench	420	FRU	437	F	0	0	0	0	0	0	0	0	0	0	0	1	1	2	0	0	1	1	0	0	0	0
Alkekengi officinarum Moench	420	FRU	676	H	0	0	0	1	0	1	0	0	0	0	0	0	0	2	0	0	2	0	0	0	0	0
Alkekengi officinarum Moench	420	FRU	719	M	2	0	0	0	0	2	0	0	0	0	0	0	3	1	0	0	0	0	0	0	0	0
Alkekengi officinarum Moench	616	LEAF	162	B	0	0	0	0	0	3	0	0	0	0	0	0	0	0	0	0	0	0	1	0	0	0
Alkekengi officinarum Moench	616	LEAF	337	D	0	0	0	0	0	2	0	0	0	0	0	0	0	0	0	0	0	0	2	0	0	0
Alkekengi officinarum Moench	616	LEAF	337	H	0	0	0	0	0	2	0	0	0	0	0	0	0	0	0	0	0	0	1	0	0	0
Alkekengi officinarum Moench	616	LEAF	334	I	0	0	0	0	0	2	0	0	0	0	0	0	0	0	0	0	0	0	1	0	0	0
Alkekengi officinarum Moench	616	LEAF	229	K	0	0	0	0	0	1	0	0	0	0	0	0	0	0	0	0	0	0	2	0	0	0
Alkekengi officinarum Moench	616	LEAF	343	K	0	0	0	0	0	1	0	0	0	0	0	0	0	0	0	0	0	0	2	0	0	0
Alkekengi officinarum Moench	616	LEAF	343	K	0	0	0	0	0	1	0	0	0	0	0	0	0	0	0	0	0	0	2	0	0	0
Allium ampeloprasum L.	195	LEAF	563	A	0	0	0	2	0	0	0	1	0	0	0	0	0	0	0	0	0	0	0	0	0	0
Allium ampeloprasum L.	195	LEAF	542	B	0	0	0	2	0	0	0	0	0	0	0	2	0	0	0	0	0	0	0	0	0	0
Allium ampeloprasum L.	195	LEAF	728	D	0	0	0	3	0	0	3	0	0	0	0	0	0	0	0	0	0	0	1	0	0	0
Allium ampeloprasum L.	195	LEAF	751	H	0	0	0	0	0	0	0	0	0	0	0	2	1	0	0	0	1	0	0	0	0	0
Allium ampeloprasum L.	195	LEAF	612	K	0	0	0	2	0	0	0	0	0	0	0	0	1	0	0	0	0	0	0	0	0	0
Allium ampeloprasum L.	674	SEED	139	B	1	0	0	0	0	0	0	0	0	0	0	0	1	0	0	0	0	0	0	0	0	0
Allium ampeloprasum L.	674	SEED	62	D	0	0	0	3	0	0	3	0	0	0	0	0	2	0	0	0	0	0	0	0	0	0
Allium ampeloprasum L.	674	SEED	82	H	0	0	0	2	0	1	0	0	0	0	0	2	0	0	0	0	2	0	0	0	0	0
Allium ampeloprasum L.	674	SEED	139	I	1	0	0	3	0	1	0	0	0	0	0	0	2	0	0	0	0	0	0	0	0	0
Allium ampeloprasum L.	674	SEED	72	K	0	0	0	0	0	0	0	1	0	0	0	2	1	0	0	0	0	0	0	0	0	0
Allium ampeloprasum L.	674	SEED	90	L	2	0	0	3	0	0	0	0	0	0	0	2	0	0	0	0	0	0	0	0	0	0
Allium ampeloprasum L.	674	SEED	85	M	0	0	0	2	3	2	0	0	0	0	0	1	0	0	0	0	0	0	0	0	0	0
Allium cepa L.	196	SUBT	228	A	0	0	0	2	0	0	0	1	0	0	0	0	0	0	0	0	0	0	0	0	0	0
Allium cepa L.	196	SUBT	230	B	0	0	0	0	0	0	0	0	0	0	0	0	0	0	0	0	2	0	0	0	0	0
Allium cepa L.	196	SUBT	51	D	0	0	0	0	0	0	0	0	0	0	0	0	1	0	0	0	2	1	0	0	0	0
Allium cepa L.	196	SUBT	186	G	0	0	0	0	0	0	2	0	0	0	0	0	2	0	0	0	0	2	0	0	0	0
Allium cepa L.	196	SUBT	149	K	0	0	0	2	0	0	0	0	0	0	0	0	1	0	0	0	0	0	0	0	0	0
Allium sativum L.	197	SUBT	447	A	1	0	0	2	0	0	0	0	0	0	0	3	2	0	0	0	0	0	0	0	0	0
Allium sativum L.	197	SUBT	464	D	3	0	0	3	0	0	3	0	0	0	0	2	0	0	0	0	0	0	0	0	0	0
Allium sativum L.	197	SUBT	366	G	0	0	0	3	2	0	0	0	0	0	0	0	0	0	0	0	0	0	0	0	0	0
Allium sativum L.	197	SUBT	596	L	3	0	0	2	0	0	0	0	0	0	0	2	1	0	0	0	0	0	0	0	0	0
Allium sativum L.	501	LEAF	308	D	0	0	0	2	0	0	0	0	0	0	0	0	0	0	0	0	0	0	2	0	0	0
Allium sativum L.	501	LEAF	430	F	0	0	0	2	0	0	0	0	0	0	0	2	2	1	0	0	0	0	0	1	0	0
Allium sativum L.	501	LEAF	347	H	0	0	0	0	0	0	0	0	0	0	1	0	0	0	0	0	2	1	0	0	0	0
Allium sativum L.	501	LEAF	485	K	0	0	0	1	0	0	0	0	0	0	0	1	0	0	0	0	0	0	0	0	0	0
Allium sphaerocephalon L.	723	SUBT	175	H	3	0	0	1	0	0	3	0	0	0	0	3	3	0	0	0	0	0	0	0	0	0
Allium sphaerocephalon L.	723	SUBT	173	I	3	0	0	3	1	0	2	0	0	0	0	0	3	0	0	0	0	0	0	0	0	0
Allium sphaerocephalon L.	723	SUBT	170	L	3	0	0	0	0	0	0	0	0	0	0	2	2	0	0	0	0	0	0	0	0	0
Allium sphaerocephalon L.	723	SUBT	187	M	0	0	0	2	3	2	0	0	0	0	0	2	2	0	0	0	0	0	0	0	0	0
Aloe vera (L.) Burm.f.	554	EXUD	123	L	0	0	0	0	3	0	0	0	3	0	0	0	0	0	0	0	0	0	0	0	0	0
Aloe vera (L.) Burm.f.	554	EXUD	300	D	0	0	0	0	0	3	0	0	0	0	3	0	0	0	0	0	0	0	0	0	0	0
Aloe vera (L.) Burm.f.	554	EXUD	160	G	0	0	0	0	0	3	0	0	0	0	1	0	0	0	0	0	0	0	0	0	0	0
Aloe vera (L.) Burm.f.	554	EXUD	190	H	0	0	0	0	0	3	0	0	0	2	0	0	0	0	0	0	0	0	0	0	0	0
Althaea officinalis L.	357	SUBT	556	B	0	0	2	1	0	0	0	0	0	0	0	0	0	0	0	0	0	0	0	0	0	0
Althaea officinalis L.	357	SUBT	769	D	0	0	2	0	0	0	0	0	0	0	0	0	0	0	0	0	0	0	0	0	0	0
Althaea officinalis L.	357	SUBT	565	F	0	0	1	0	0	0	0	0	0	0	0	0	0	0	0	0	0	1	0	0	0	0
Althaea officinalis L.	357	SUBT	707	G	0	0	2	0	0	0	0	0	0	0	0	0	0	0	0	0	0	1	0	0	0	0
Althaea officinalis L.	357	SUBT	570	H	0	0	0	0	0	0	0	0	0	0	0	1	0	0	0	0	0	0	0	0	0	0
Althaea officinalis L.	358	SEED	651	A	0	0	0	0	0	0	0	0	0	0	0	0	0	0	0	0	0	0	0	1	0	0
Althaea officinalis L.	358	SEED	396	D	0	0	0	0	0	0	0	0	0	0	0	0	0	0	0	0	0	0	0	2	0	0
Althaea officinalis L.	358	SEED	696	G	0	0	0	0	0	0	0	0	0	0	0	0	0	0	0	0	1	2	0	0	0	0
Althaea officinalis L.	358	SEED	443	H	0	0	0	0	0	0	0	0	0	0	0	1	0	0	0	0	0	0	1	0	0	0
Althaea officinalis L.	358	SEED	461	K	0	0	0	0	0	0	0	0	0	0	0	0	0	0	0	0	2	0	0	0	1	0
Althaea officinalis L.	359	LEAF	449	A	0	0	0	0	0	0	0	0	0	0	0	0	0	0	0	0	0	0	2	0	0	0
Althaea officinalis L.	359	LEAF	508	B	2	0	0	0	0	0	0	0	0	0	0	1	1	0	0	0	0	0	0	0	0	0
Althaea officinalis L.	359	LEAF	627	D	0	0	0	0	0	0	0	0	0	0	0	0	0	0	0	0	0	0	2	0	0	0
Althaea officinalis L.	359	LEAF	573	F	0	0	0	0	0	1	0	0	0	0	0	0	1	0	0	0	0	0	1	1	0	0
Althaea officinalis L.	359	LEAF	647	H	0	0	0	0	0	1	0	0	0	0	0	0	0	0	0	0	0	0	2	0	1	2
Althaea officinalis L.	359	LEAF	665	I	0	0	0	0	0	0	0	0	0	0	0	0	0	1	0	0	0	0	1	0	0	0
Ambrosia maritima L.	601	HERB	764	B	0	0	0	0	1	3	0	0	2	0	0	0	0	0	0	0	0	0	0	0	0	0
Ambrosia maritima L.	601	HERB	696	D	0	0	0	0	0	0	0	0	0	2	0	0	0	0	0	0	0	0	1	0	0	0
Ambrosia maritima L.	601	HERB	723	G	0	0	0	0	0	2	0	0	0	2	0	0	0	0	0	0	0	0	0	0	0	0
Ambrosia maritima L.	601	HERB	716	H	0	0	0	0	0	2	0	0	2	0	2	0	0	0	0	0	0	0	0	0	0	0
Ambrosia maritima L.	601	HERB	713	I	0	0	0	0	0	3	0	0	0	0	0	1	0	2	0	0	0	0	0	0	0	0
Ambrosia maritima L.	601	HERB	644	K	0	0	0	0	0	0	0	0	0	0	0	0	1	0	0	0	0	0	1	0	0	0
Ambrosia maritima L.	601	HERB	652	L	0	1	0	0	0	3	0	0	0	0	3	0	0	0	0	0	1	0	0	0	0	0
Ambrosia maritima L.	601	HERB	770	M	0	0	0	0	1	3	0	0	0	0	0	0	0	1	0	0	0	0	0	0	0	0
Amomum subulatum Roxb.	633	FRU	213	D	0	0	0	3	0	0	0	3	0	0	0	0	0	0	0	0	3	0	0	0	0	0
Amomum subulatum Roxb.	633	FRU	291	H	0	0	0	0	0	0	1	2	0	0	2	2	0	0	0	0	1	0	0	0	0	0
Amomum subulatum Roxb.	633	FRU	367	I	2	3	0	0	0	0	0	2	0	0	3	3	2	0	0	0	0	0	0	0	0	0
Amomum subulatum Roxb.	633	FRU	281	K	0	0	0	0	0	0	0	0	0	2	2	0	0	0	0	0	0	0	0	0	0	0
Anacyclus pyrethrum (L.) Lag.	296	SUBT	393	A	0	0	3	0	0	0	0	0	0	0	0	0	0	0	0	0	0	0	0	0	0	0
Anacyclus pyrethrum (L.) Lag.	296	SUBT	713	D	0	0	2	0	0	0	0	0	0	2	0	0	0	0	0	0	0	0	0	0	0	0
Anacyclus pyrethrum (L.) Lag.	296	SUBT	506	F	0	0	0	0	0	1	0	0	1	1	0	0	1	0	0	0	0	0	0	0	0	0
Anacyclus pyrethrum (L.) Lag.	296	SUBT	706	H	0	2	2	0	0	0	0	0	0	0	0	0	2	0	0	0	0	0	0	0	0	0
Anacyclus pyrethrum (L.) Lag.	296	SUBT	480	L	1	0	1	1	0	0	0	0	0	0	0	2	3	0	0	0	0	2	0	0	0	0
Anagyris foetida L.	361	LEAF	545	A	0	0	0	0	0	0	0	0	0	0	0	0	0	0	0	0	0	0	1	0	0	0
Anagyris foetida L.	361	LEAF	463	B	0	0	0	0	0	1	0	0	0	0	0	2	0	0	0	0	0	0	0	0	0	0
Anagyris foetida L.	361	LEAF	627	D	0	0	0	0	0	0	0	0	0	0	0	0	0	0	0	0	0	0	2	0	0	0
Anagyris foetida L.	361	LEAF	686	G	0	0	0	1	0	0	0	0	0	0	0	0	0	0	0	0	0	0	2	1	0	0
Anagyris foetida L.	361	LEAF	681	I	0	0	0	0	1	1	0	0	0	0	0	0	1	0	0	0	0	0	2	0	0	0
Anagyris foetida L.	361	LEAF	604	K	0	0	0	0	0	0	0	0	0	0	0	0	0	0	0	0	0	0	2	0	0	0
Anagyris foetida L.	361	LEAF	653	L	0	0	0	0	0	2	0	0	0	0	0	0	1	0	0	0	1	0	0	3	0	0
Anagyris foetida L.	362	SUBT	515	D	0	0	2	0	0	1	0	0	0	0	0	0	0	0	0	0	0	0	0	0	0	0
Anagyris foetida L.	362	SUBT	640	H	0	0	1	0	0	1	0	0	0	0	0	0	0	0	0	0	0	0	0	1	1	0
Anagyris foetida L.	362	SUBT	635	I	0	0	0	0	0	1	0	0	0	0	0	0	1	0	0	0	0	0	0	0	1	0
Anagyris foetida L.	362	SUBT	558	K	0	0	0	0	0	1	0	0	0	2	0	0	0	0	0	0	0	0	0	0	0	0
Anagyris foetida L.	363	SEED	823	D	0	0	0	0	0	2	0	0	0	0	0	0	0	0	0	1	0	0	0	0	0	0
Anagyris foetida L.	363	SEED	690	E	1	0	0	1	0	2	0	0	0	0	0	0	1	0	0	0	0	0	0	0	0	0
Anagyris foetida L.	363	SEED	494	F	0	0	0	2	0	1	0	0	0	0	0	1	1	1	0	1	0	0	0	0	0	0
Anagyris foetida L.	363	SEED	425	H	0	0	1	0	0	1	0	0	0	0	0	0	0	0	0	1	0	0	0	0	0	0
Anagyris foetida L.	363	SEED	644	I	0	0	0	0	2	0	1	0	0	0	0	0	1	0	0	0	0	0	0	0	0	0
Anagyris foetida L.	363	SEED	515	K	0	0	1	0	0	0	0	1	0	0	0	0	0	0	1	0	0	0	0	0	0	0
Anagyris foetida L.	363	SEED	882	M	0	0	0	1	0	2	0	0	0	0	0	0	1	0	0	0	0	0	0	0	0	0
Anchusa azurea Mill.	447	HERB	432	E	0	0	0	0	0	1	0	0	0	0	0	0	0	0	0	0	0	0	2	0	0	0
Anchusa azurea Mill.	448	SEED	683	A	0	0	1	0	1	0	0	0	0	0	0	0	0	0	0	0	0	0	0	0	0	0
Anchusa azurea Mill.	448	SEED	496	D	0	0	0	0	0	0	0	0	0	0	0	0	0	0	0	1	0	0	1	0	0	0
Anchusa azurea Mill.	448	SEED	421	G	0	0	0	0	0	0	2	0	0	0	0	0	2	0	0	0	0	3	0	0	0	0
Anchusa azurea Mill.	448	SEED	526	L	0	0	0	0	0	0	0	0	0	0	0	0	0	0	1	0	2	0	0	0	0	2
Anchusa azurea Mill.	449	SUBT	574	B	0	0	2	0	0	0	0	0	0	0	0	0	0	0	0	0	0	0	0	0	0	0
Anchusa azurea Mill.	449	SUBT	583	D	0	0	2	0	0	0	0	0	0	0	0	0	0	0	0	0	0	0	0	0	0	0
Anchusa azurea Mill.	449	SUBT	397	H	0	0	1	0	0	0	0	0	0	0	0	0	0	0	0	0	0	0	0	0	0	0
Anchusa azurea Mill.	449	SUBT	668	I	0	0	0	0	0	0	0	0	0	0	1	0	0	0	0	0	0	0	0	0	0	2
Anchusa azurea Mill.	449	SUBT	597	K	0	0	0	0	0	0	0	0	0	2	0	0	0	0	0	0	0	0	0	0	0	0
Anemone coronaria L.	223	LEAF	139	B	0	0	0	0	0	0	0	0	0	0	0	1	0	0	0	0	0	0	0	0	0	0
Anemone coronaria L.	223	LEAF	421	D	0	0	0	2	0	0	0	0	0	0	0	0	0	0	0	0	0	0	2	0	0	0
Anemone coronaria L.	223	LEAF	174	E	0	0	0	0	1	0	0	0	0	0	0	0	0	0	0	0	0	0	1	0	0	0
Anemone coronaria L.	223	LEAF	421	H	0	0	0	0	0	0	0	0	0	0	0	0	0	0	0	0	1	1	1	0	0	1
Anemone coronaria L.	223	LEAF	405	I	0	0	0	0	0	0	0	0	0	0	0	0	0	1	0	0	0	0	2	0	0	0
Anemone coronaria L.	223	LEAF	235	K	0	0	0	0	0	0	0	0	0	0	0	0	0	0	0	0	0	0	2	0	0	0
Anemone coronaria L.	223	LEAF	259	L	0	0	0	0	0	0	0	0	0	0	0	0	1	1	0	0	2	0	0	0	0	0
Anemone coronaria L.	224	SUBT	234	A	0	0	0	0	0	0	0	0	0	0	0	0	0	0	0	0	0	0	0	0	0	0
Anemone coronaria L.	224	SUBT	273	D	0	0	0	0	0	0	0	0	0	0	0	0	0	0	0	0	0	0	0	0	0	0
Anemone coronaria L.	224	SUBT	224	F	0	0	0	0	0	1	0	0	0	0	0	1	1	1	0	0	0	1	0	0	0	0
Anemone coronaria L.	224	SUBT	534	H	0	0	1	0	0	1	1	0	1	0	0	0	1	0	0	0	1	0	0	0	0	0
Anemone coronaria L.	224	SUBT	301	K	0	0	0	0	0	0	0	0	0	2	0	0	0	0	0	0	0	0	0	0	0	0
Anemone coronaria L.	224	SUBT	590	M	0	0	0	0	0	2	0	0	0	0	0	0	1	1	0	0	0	0	0	0	0	0
Anemone coronaria L.	225	HERB	139	B	0	0	0	0	0	0	0	0	0	0	0	1	0	0	0	0	0	0	1	0	0	0
Anemone coronaria L.	225	HERB	421	D	0	0	0	0	0	0	0	0	0	0	0	0	0	0	0	0	0	0	2	0	0	0
Anemone coronaria L.	225	HERB	283	E	0	0	0	0	1	2	0	0	0	0	0	0	0	0	0	0	0	0	2	0	0	0
Anemone coronaria L.	225	HERB	481	G	0	0	1	0	0	0	0	0	0	0	0	0	0	0	0	0	0	0	1	3	1	0
Anemone coronaria L.	225	HERB	143	H	0	0	0	0	0	0	0	0	0	0	0	0	0	0	0	0	1	0	2	0	0	0
Anemone coronaria L.	225	HERB	268	L	0	0	0	0	0	0	0	0	0	0	0	0	0	3	0	0	1	0	0	1	0	0
Anethum graveolens L.	47	SEED	315	A	0	2	0	0	0	1	0	0	0	0	0	0	1	0	0	0	0	2	0	0	0	0
Anethum graveolens L.	47	SEED	628	B	0	1	0	0	0	0	0	0	0	0	1	0	1	0	0	0	0	0	0	0	0	0
Anethum graveolens L.	47	SEED	561	D	0	3	0	0	0	0	0	0	0	0	0	3	3	0	0	0	0	0	0	0	0	0
Anethum graveolens L.	47	SEED	640	G	0	3	0	2	0	0	0	0	0	0	0	2	2	0	0	0	0	0	0	0	0	0
Anethum graveolens L.	47	SEED	523	H	0	0	0	0	0	0	3	0	0	0	0	3	3	0	0	0	0	0	0	0	0	0
Anethum graveolens L.	519	LEAF	110	D	0	0	0	0	0	0	0	0	0	0	0	2	0	0	0	0	0	0	2	0	0	0
Anethum graveolens L.	519	LEAF	239	F	0	0	0	1	0	0	0	0	0	0	0	2	2	2	0	0	0	0	1	0	0	0
Anethum graveolens L.	519	LEAF	156	H	0	0	0	0	0	0	0	0	0	0	0	2	0	0	0	0	2	0	0	0	0	0
Anethum graveolens L.	519	LEAF	370	I	0	0	0	2	0	0	0	0	0	0	0	2	1	0	0	0	0	0	2	0	0	0
Anethum graveolens L.	519	LEAF	366	M	0	0	0	0	0	0	0	0	0	0	0	0	2	1	0	0	0	0	0	0	0	0
Antirrhinum majus L.	451	FLOW	455	B	0	0	0	0	0	0	0	0	0	0	0	0	0	0	0	0	0	0	0	0	0	0
Antirrhinum majus L.	451	FLOW	619	D	0	0	0	0	0	0	0	0	0	0	0	0	0	0	0	0	0	2	1	0	0	0
Antirrhinum majus L.	451	FLOW	632	H	0	0	0	0	0	1	0	0	0	1	0	1	0	0	0	0	0	0	0	0	0	1
Antirrhinum majus L.	451	FLOW	650	I	0	0	0	0	1	1	0	0	0	0	0	1	1	0	0	0	0	0	0	0	0	0
Antirrhinum majus L.	451	FLOW	716	K	0	0	0	0	0	0	0	0	0	0	0	0	0	0	0	0	0	0	0	0	0	0
Apium graveolens L.	281	LEAF	482	B	0	0	0	2	0	1	0	0	0	0	0	0	0	0	0	0	0	0	0	0	0	0
Apium graveolens L.	281	LEAF	736	E	0	0	0	0	0	3	0	0	0	2	0	0	0	0	0	0	0	0	3	3	1	0
Apium graveolens L.	281	LEAF	368	G	0	0	0	2	0	0	1	0	0	0	0	0	0	0	0	0	1	0	0	0	0	0
Apium graveolens L.	281	LEAF	768	H	0	0	0	2	0	0	0	0	0	0	0	1	0	0	0	0	1	0	0	0	0	0
Apium graveolens L.	281	LEAF	510	L	0	0	0	3	0	0	0	0	0	0	0	2	0	0	0	0	0	1	0	0	0	0
Apium graveolens L.	282	SUBT	408	D	0	0	0	2	0	0	0	0	0	0	0	0	0	0	1	0	1	0	0	0	0	0
Apium graveolens L.	282	SUBT	344	E	0	0	0	0	0	1	0	0	0	2	2	0	0	0	0	0	1	2	0	0	0	0
Apium graveolens L.	282	SUBT	510	F	0	0	0	0	0	0	0	0	0	0	0	0	0	0	0	0	0	1	0	1	0	0
Apium graveolens L.	282	SUBT	387	H	0	0	0	0	0	0	0	0	0	0	0	1	0	0	0	0	0	1	0	0	0	0
Apium graveolens L.	282	SUBT	771	K	0	0	0	2	0	0	0	0	0	0	0	0	0	0	0	0	0	0	0	0	0	0
Apium graveolens L.	283	SEED	399	D	0	2	0	0	0	0	0	0	0	0	0	0	3	0	0	0	2	0	0	0	0	0
Apium graveolens L.	283	SEED	537	E	0	0	0	0	0	0	0	0	0	0	0	0	0	0	0	0	0	0	0	0	0	0
Apium graveolens L.	283	SEED	372	F	0	1	0	0	0	1	0	0	0	0	0	1	2	1	0	0	0	0	1	0	0	0
Apium graveolens L.	283	SEED	443	H	0	0	0	0	0	2	3	0	1	0	3	3	3	0	0	0	0	0	1	0	0	0
Apium graveolens L.	283	SEED	505	L	3	2	0	2	0	0	0	2	0	0	0	0	1	2	0	0	0	0	0	0	0	0
Aquilaria sp.	12	WOOD	612	M	0	0	0	0	0	0	0	0	0	0	0	0	0	0	0	0	0	0	0	0	0	0
Aquilaria sp.	12	WOOD	440	D	0	2	0	0	0	0	0	0	0	0	0	2	0	0	0	0	2	0	0	0	0	0
Aquilaria sp.	12	WOOD	469	E	0	0	0	0	0	1	0	0	0	0	1	0	0	0	0	0	0	0	2	0	0	0
Aquilaria sp.	12	WOOD	440	F	0	0	1	0	0	1	0	0	0	0	0	0	0	0	0	1	0	0	0	0	0	0
Aquilaria sp.	12	WOOD	622	H	0	0	0	0	0	1	0	0	2	0	1	0	0	0	0	0	0	0	0	0	0	0
Aquilaria sp.	12	WOOD	812	I	1	0	0	0	0	0	2	0	0	1	1	1	1	0	0	0	0	0	0	0	0	0
Arctium lappa L.	582	SUBT	762	B	0	0	2	0	0	0	0	0	0	0	0	0	0	0	0	0	0	0	0	0	1	0
Arctium lappa L.	582	SUBT	722	D	0	0	3	0	0	0	0	0	0	0	0	0	0	0	0	0	0	0	0	0	0	0
Arctium lappa L.	582	SUBT	840	G	0	0	0	0	3	3	0	0	0	0	0	0	0	0	0	0	0	0	0	0	0	0
Arctium lappa L.	582	SUBT	842	I	0	0	0	0	0	0	0	0	0	0	0	0	0	0	0	1	0	0	0	0	0	0
Arctium lappa L.	582	SUBT	768	K	0	0	1	0	0	0	0	0	0	2	0	0	0	0	0	0	0	0	0	0	0	0
Arctium lappa L.	582	SUBT	730	L	0	0	0	2	0	0	0	0	0	0	0	0	0	0	0	0	0	3	0	0	0	0
Arctium lappa L.	604	LEAF	110	D	0	0	0	0	0	2	0	0	0	0	0	0	0	0	0	0	0	0	2	0	0	0
Arctium lappa L.	604	LEAF	300	H	0	0	0	0	0	3	0	0	0	0	0	0	0	0	0	0	0	0	1	0	0	0
Arctium lappa L.	604	LEAF	297	I	0	0	0	0	0	3	0	0	0	0	0	0	1	0	0	0	0	0	0	0	0	0
Arctium lappa L.	604	LEAF	236	L	0	0	0	0	3	3	0	0	0	0	0	0	3	0	0	0	0	0	0	0	0	0
Arctium lappa L.	604	LEAF	353	M	0	0	0	0	0	3	0	0	0	0	0	0	0	2	0	0	0	0	0	0	0	0
Arisarum vulgare O.Targ.Tozz.	212	SUBT	414	D	0	0	0	0	0	0	0	0	0	0	0	0	2	0	2	0	0	0	0	0	0	0
Arisarum vulgare O.Targ.Tozz.	212	SUBT	654	E	0	0	1	0	0	1	0	0	0	0	0	0	1	0	0	0	0	0	1	1	0	0
Arisarum vulgare O.Targ.Tozz.	212	SUBT	592	F	0	0	0	1	0	0	0	0	0	0	0	0	0	0	0	1	0	0	0	0	0	0
Arisarum vulgare O.Targ.Tozz.	212	SUBT	608	G	0	0	3	0	0	0	0	0	0	0	0	0	0	0	0	0	0	0	0	0	0	0
Arisarum vulgare O.Targ.Tozz.	212	SUBT	611	I	1	0	0	0	0	0	0	0	0	0	0	0	1	0	0	2	0	0	0	0	0	0
Arisarum vulgare O.Targ.Tozz.	212	SUBT	612	K	0	1	0	0	0	0	0	0	0	2	0	0	0	0	0	0	0	0	0	0	0	0
Arisarum vulgare O.Targ.Tozz.	212	SUBT	856	M	0	1	0	0	0	0	0	0	0	0	0	0	0	0	0	0	0	0	0	0	0	0
Aristolochia rotunda L.	238	SUBT	602	L	0	0	0	0	0	0	0	0	0	0	2	2	1	0	0	0	0	0	0	0	0	0
Aristolochia rotunda L.	238	SUBT	605	M	0	0	0	0	0	2	0	0	0	0	0	0	0	0	0	0	0	0	0	0	0	0
Aristolochia rotunda L.	238	SUBT	603	D	0	0	1	0	0	3	0	0	0	0	0	0	0	0	0	0	0	0	0	0	0	0
Aristolochia rotunda L.	238	SUBT	293	D	0	0	1	0	0	1	0	0	0	0	0	0	0	0	0	0	0	0	0	0	0	0
Aristolochia rotunda L.	238	SUBT	195	G	0	0	0	0	3	3	0	0	2	0	0	0	0	0	0	0	0	0	0	0	0	0
Aristolochia rotunda L.	238	SUBT	592	H	0	0	0	0	0	1	0	0	0	0	0	2	0	0	0	0	0	0	0	0	0	0
Aristolochia rotunda L.	238	SUBT	590	I	0	0	0	0	2	0	0	0	0	0	0	0	0	0	0	1	0	0	0	0	1	0
Artemisia abrotanum L.	45	SEED	112	H	0	0	0	1	0	1	3	0	2	0	3	0	2	0	0	0	0	0	0	0	0	0
Artemisia abrotanum L.	45	SEED	112	I	1	2	0	0	0	2	0	0	0	0	3	1	0	0	0	0	0	0	0	0	0	0
Artemisia abrotanum L.	45	SEED	112	L	0	3	0	0	0	2	0	0	0	0	3	0	0	0	0	0	0	0	0	0	0	0
Artemisia absinthium L.	248	HERB	581	D	0	2	0	0	0	3	0	0	0	0	0	2	0	0	0	0	0	0	0	0	0	0
Artemisia absinthium L.	248	HERB	914	F	0	0	0	0	0	2	0	0	2	0	0	2	1	0	0	0	0	0	0	0	0	0
Artemisia absinthium L.	248	HERB	722	G	0	0	0	0	0	3	0	0	0	1	0	1	0	0	0	0	0	0	0	0	0	0
Artemisia absinthium L.	248	HERB	603	H	0	0	0	0	0	2	2	0	3	2	3	2	0	0	0	0	0	0	0	0	0	0
Artemisia absinthium L.	248	HERB	592	K	0	0	0	0	2	2	0	0	0	0	2	0	0	0	0	0	0	0	0	0	0	0
Artemisia absinthium L.	248	HERB	902	M	0	0	0	0	0	2	0	0	0	0	0	0	0	0	0	0	2	1	0	0	0	0
Artemisia arborescens L.	332	HERB	53	B	0	0	0	0	0	2	0	0	0	0	0	0	0	0	0	0	0	0	0	0	0	0
Artemisia arborescens L.	332	HERB	290	D	0	0	0	0	0	2	0	0	0	0	0	3	0	0	0	0	0	0	0	0	0	0
Artemisia arborescens L.	332	HERB	229	G	0	0	0	0	0	2	0	0	0	0	2	0	0	0	0	0	0	0	0	0	0	0
Artemisia arborescens L.	332	HERB	506	H	0	0	0	0	0	1	2	0	0	0	2	2	0	0	0	0	0	0	0	0	0	0
Artemisia arborescens L.	332	HERB	321	I	0	0	0	0	0	1	0	0	0	0	0	0	0	0	0	0	0	0	0	0	0	0
Artemisia arborescens L.	332	HERB	178	K	0	0	0	0	0	1	0	0	0	0	0	0	0	0	0	0	0	0	2	0	0	0
Artemisia arborescens L.	332	HERB	511	M	0	0	0	1	0	1	0	0	0	0	0	0	0	0	0	0	0	0	0	1	0	0
Artemisia arborescens L.	333	FLOW	147	B	0	0	0	0	0	3	0	0	0	0	0	0	0	0	0	0	0	0	0	0	0	0
Artemisia arborescens L.	333	FLOW	186	D	0	0	0	0	0	2	0	0	0	0	0	0	0	0	0	0	0	0	1	0	0	0
Artemisia arborescens L.	333	FLOW	250	F	0	0	0	0	0	2	0	1	2	0	0	2	1	0	0	0	0	0	0	0	0	0
Artemisia arborescens L.	333	FLOW	335	H	0	0	0	0	0	2	3	0	0	0	3	3	2	0	0	0	0	0	0	0	0	0
Artemisia arborescens L.	333	FLOW	213	K	0	0	0	0	0	0	0	0	0	0	0	2	0	0	0	0	0	1	0	0	0	0
Artemisia arborescens L.	333	FLOW	224	L	0	1	0	0	0	3	0	0	0	0	2	0	0	0	0	0	0	0	0	0	0	0
Artemisia herba-alba Asso	249	HERB	243	D	0	2	0	0	0	2	0	0	0	0	0	1	0	0	0	0	0	0	0	0	0	0
Artemisia herba-alba Asso	249	HERB	114	E	0	0	1	0	0	1	0	0	0	0	1	1	0	0	0	0	0	0	1	0	0	0
Artemisia herba-alba Asso	249	HERB	184	F	0	1	0	0	0	2	0	0	2	0	1	1	0	0	0	0	0	0	0	0	1	0
Artemisia herba-alba Asso	249	HERB	532	H	0	0	0	0	0	1	3	0	2	1	3	3	0	0	0	0	0	0	0	0	0	0
Artemisia herba-alba Asso	249	HERB	274	I	0	0	0	0	3	2	0	0	0	0	0	2	0	0	0	0	0	0	1	0	0	0
Artemisia herba-alba Asso	249	HERB	196	L	0	0	0	0	1	2	0	0	0	0	2	1	1	0	0	0	0	0	0	0	0	0
Arum maculatum L.	209	SEED	426	A	0	0	0	0	0	0	0	0	0	0	0	0	0	0	1	0	1	1	0	0	0	0
Arum maculatum L.	209	SEED	522	B	0	0	0	0	0	0	0	0	0	0	0	0	0	0	0	0	2	1	0	0	0	0
Arum maculatum L.	209	SEED	379	D	0	0	0	0	0	0	0	0	0	0	0	0	0	0	0	0	0	1	0	0	0	0
Arum maculatum L.	209	SEED	335	H	0	0	0	0	0	0	0	0	0	0	0	0	0	0	0	0	1	0	0	0	1	0
Arum maculatum L.	209	SEED	794	I	0	0	0	0	2	0	0	0	0	0	0	0	2	0	0	0	0	0	0	0	0	0
Arum maculatum L.	209	SEED	427	K	0	0	0	0	0	0	0	0	0	0	0	1	0	0	0	0	0	0	0	0	0	0
Arum maculatum L.	209	SEED	592	K	0	0	0	0	0	0	0	0	0	0	0	0	0	0	0	0	1	0	0	0	0	0
Arum maculatum L.	210	SUBT	154	B	0	0	1	0	0	0	0	0	0	0	0	0	0	0	0	0	0	0	0	0	0	0
Arum maculatum L.	210	SUBT	152	I	0	0	0	0	0	0	1	0	0	0	0	0	2	0	0	2	0	0	0	0	0	0
Arum maculatum L.	210	SUBT	50	I	2	0	0	0	0	0	0	0	0	0	0	0	0	0	0	0	0	0	0	0	0	0
Arum maculatum L.	210	SUBT	113	L	0	0	0	2	0	0	0	0	0	0	0	2	3	0	0	3	0	0	0	0	0	0
Arum maculatum L.	211	LEAF	529	D	0	0	0	0	0	0	0	0	0	0	0	0	0	0	0	0	0	0	2	0	0	0
Arum maculatum L.	211	LEAF	532	E	0	0	0	0	1	2	0	0	0	0	0	0	0	0	0	0	0	0	2	2	0	0
Arum maculatum L.	211	LEAF	677	G	0	0	0	0	0	0	0	0	0	0	0	0	0	0	0	0	0	1	0	2	0	0
Arum maculatum L.	211	LEAF	549	H	0	0	0	0	0	0	0	0	0	0	0	0	0	0	0	0	1	0	1	0	0	0
Arum maculatum L.	211	LEAF	685	L	0	0	0	0	1	0	0	0	0	0	0	0	0	1	0	0	2	0	0	0	0	0
Arundo donax L.	71	SUBT	895	A	0	0	1	0	0	1	0	0	0	0	0	0	0	0	1	0	0	0	0	0	0	0
Arundo donax L.	71	SUBT	514	E	0	0	2	0	1	2	0	0	0	0	0	0	0	0	0	2	0	0	2	0	0	0
Arundo donax L.	71	SUBT	658	I	0	0	2	0	0	0	0	0	0	0	0	0	0	0	0	0	0	0	0	0	1	0
Arundo donax L.	71	SUBT	697	K	0	0	1	0	0	1	0	0	0	0	0	0	0	0	0	0	0	0	1	0	0	0
Arundo donax L.	71	SUBT	675	L	0	0	0	0	0	0	0	0	0	0	0	0	0	0	0	0	2	2	0	0	0	0
Arundo donax L.	73	LEAF	111	B	0	0	0	0	0	0	0	0	0	0	0	1	0	0	0	0	0	0	0	0	0	0
Arundo donax L.	73	LEAF	65	G	0	0	0	0	0	0	0	0	0	0	0	0	0	0	0	0	0	0	2	1	0	1
Arundo donax L.	73	LEAF	189	H	0	0	0	0	1	0	0	0	0	0	0	0	0	0	0	0	0	1	1	0	0	0
Arundo donax L.	73	LEAF	21	I	0	0	0	0	0	0	0	0	0	0	0	0	0	0	0	1	0	0	0	1	0	0
Arundo donax L.	73	LEAF	31	L	0	0	0	0	0	0	0	2	0	0	0	0	0	0	0	0	0	3	0	0	0	0
Asarum europaeum L.	7	SUBT	459	A	0	0	0	0	0	2	0	0	0	0	0	0	2	0	0	0	0	0	0	0	0	0
Asarum europaeum L.	7	SUBT	850	D	0	3	2	0	0	0	0	0	0	2	0	3	0	0	0	0	2	0	0	0	0	0
Asarum europaeum L.	7	SUBT	642	E	0	0	2	0	1	2	0	0	0	0	0	0	0	0	0	0	0	0	0	0	0	0
Asarum europaeum L.	7	SUBT	678	G	0	2	0	0	0	0	0	0	0	0	1	2	1	0	0	0	0	0	0	0	0	0
Asarum europaeum L.	7	SUBT	531	H	0	0	0	0	0	0	0	0	0	0	0	0	0	0	0	0	0	0	0	0	0	0
Asarum europaeum L.	7	SUBT	681	I	2	2	0	0	1	1	2	1	0	0	2	2	3	0	0	0	0	0	0	0	0	0
Asarum europaeum L.	7	SUBT	856	K	0	0	1	0	0	0	0	0	0	2	1	0	0	0	0	0	0	0	0	0	0	0
Asarum europaeum L.	7	SUBT	914	K	0	0	1	0	0	0	0	0	0	2	1	0	0	0	0	0	0	0	0	0	0	0
Asarum europaeum L.	7	SUBT	911	M	0	0	0	0	0	0	0	0	0	0	0	0	0	0	0	0	0	0	0	0	0	0
Asparagus sp.	169	HERB	542	B	0	0	1	2	0	0	0	0	0	0	0	0	0	0	0	0	0	1	0	0	0	0
Asparagus sp.	169	HERB	866	D	0	0	0	2	0	0	0	2	0	0	0	0	0	0	0	0	2	0	0	0	0	0
Asparagus sp.	169	HERB	513	F	0	0	1	2	0	0	0	0	0	0	0	0	1	1	0	0	0	0	0	1	0	0
Asparagus sp.	169	HERB	590	I	0	0	0	2	0	0	0	0	0	0	0	1	0	0	0	0	0	0	0	0	0	0
Asparagus sp.	169	HERB	875	I	0	0	0	2	2	0	0	0	0	0	0	0	0	2	0	0	0	1	1	0	0	0
Asparagus sp.	170	SUBT	608	L	0	0	1	0	0	1	0	0	0	0	0	0	0	1	0	0	0	0	0	0	0	0
Asparagus sp.	170	SUBT	614	B	0	0	1	2	0	0	0	0	0	0	0	0	0	0	0	0	0	0	0	0	0	0
Asparagus sp.	170	SUBT	485	D	0	0	1	0	0	0	0	0	0	0	0	0	0	0	0	0	0	0	0	0	0	0
Asparagus sp.	170	SUBT	437	F	0	0	2	0	0	2	0	0	0	0	0	0	0	0	0	0	0	0	0	1	0	0
Asparagus sp.	170	SUBT	702	G	0	0	2	0	0	0	0	0	0	0	0	0	0	0	0	0	0	0	0	0	0	0
Asparagus sp.	170	SUBT	620	I	0	0	1	0	1	1	0	0	0	0	0	0	0	0	0	0	0	0	0	0	0	0
Asparagus sp.	171	SEED	426	L	0	0	0	0	0	1	0	0	0	0	0	0	0	0	0	0	1	0	0	0	0	0
Asparagus sp.	171	SEED	391	A	0	0	0	0	0	1	0	0	0	0	0	0	1	0	0	0	2	2	0	0	0	0
Asparagus sp.	171	SEED	633	D	0	0	0	0	0	0	0	0	0	0	0	0	0	0	0	0	3	3	0	0	0	0
Asparagus sp.	171	SEED	534	G	0	0	0	0	0	0	0	0	0	0	0	0	0	1	0	0	0	2	0	0	0	0
Asparagus sp.	171	SEED	315	H	0	0	0	0	0	1	0	0	0	0	0	0	0	0	0	0	1	1	0	0	0	0
Asparagus sp.	171	SEED	542	I	0	0	0	2	0	1	0	0	0	0	0	0	0	1	0	0	0	1	0	0	0	0
Asparagus sp.	171	SEED	538	K	0	0	0	0	0	0	0	0	0	0	0	0	0	0	0	0	1	0	0	0	0	0
Asphodelus ramosus L.	213	SUBT	140	A	0	0	0	0	0	2	0	0	0	0	0	0	1	1	0	0	0	1	0	0	0	0
Asphodelus ramosus L.	213	SUBT	165	D	0	0	1	0	0	0	0	0	0	0	0	0	0	0	0	0	0	2	0	0	0	0
Asphodelus ramosus L.	213	SUBT	311	H	0	0	0	0	0	0	0	0	0	0	0	0	0	0	0	0	0	1	0	0	1	0
Asphodelus ramosus L.	213	SUBT	365	L	0	0	0	0	0	0	0	0	0	0	0	0	1	0	0	0	0	0	0	0	0	0
Asphodelus ramosus L.	213	SUBT	584	M	0	0	0	0	0	0	0	0	0	0	0	1	0	0	0	0	0	2	0	0	0	0
Asphodelus ramosus L.	214	LEAF	453	B	0	0	0	1	0	0	0	0	0	0	0	0	0	0	0	0	0	0	0	0	0	0
Asphodelus ramosus L.	214	LEAF	346	D	0	0	0	0	0	0	0	0	0	0	0	0	0	0	0	0	0	0	2	2	0	0
Asphodelus ramosus L.	214	LEAF	169	E	0	0	0	0	0	1	0	0	0	0	0	0	0	0	0	0	0	0	2	1	0	0
Asphodelus ramosus L.	214	LEAF	169	G	0	0	0	0	0	0	0	0	0	0	0	0	0	0	0	0	0	0	0	0	0	0
Asphodelus ramosus L.	214	LEAF	529	H	0	0	0	0	2	0	0	0	0	0	0	0	0	0	0	0	0	0	1	0	0	0
Asphodelus ramosus L.	214	LEAF	373	L	0	0	0	0	2	0	0	0	0	0	0	0	0	2	0	0	0	0	0	0	0	0
Asphodelus ramosus L.	215	FLOW	558	D	0	0	0	0	0	0	0	0	0	0	0	0	0	0	0	0	0	0	1	0	0	0
Asphodelus ramosus L.	215	FLOW	486	G	0	0	0	0	0	0	0	0	0	0	0	0	0	0	0	0	0	0	0	0	0	0
Asphodelus ramosus L.	215	FLOW	574	H	0	0	0	1	0	0	0	0	0	0	0	0	0	0	0	0	1	0	0	0	0	0
Asphodelus ramosus L.	215	FLOW	619	I	0	0	0	0	0	0	0	0	0	0	0	0	0	0	0	0	0	0	0	0	0	0
Asphodelus ramosus L.	215	FLOW	663	L	0	0	0	0	1	0	0	0	0	0	0	0	0	3	0	0	0	0	0	0	0	0
Asphodelus ramosus L.	549	SEED	349	D	0	0	0	0	0	0	1	2	0	0	0	2	0	0	0	0	0	0	0	0	0	0
Asphodelus ramosus L.	549	SEED	496	H	0	0	0	0	0	0	0	1	0	0	0	0	0	0	2	0	0	0	0	0	0	0
Asphodelus ramosus L.	549	SEED	459	K	0	0	0	0	0	0	0	0	0	0	0	0	0	0	0	0	0	0	0	0	0	0
Asphodelus ramosus L.	549	SEED	597	M	0	0	0	1	0	1	0	0	0	0	0	0	0	0	0	0	0	0	0	0	0	0
Asplenium ceterach L.	344	LEAF	618	A	0	0	0	0	0	0	0	0	0	0	0	0	0	0	0	0	0	0	0	0	0	0
Asplenium ceterach L.	344	LEAF	572	B	0	0	0	0	0	0	0	0	0	0	0	0	0	0	0	0	0	0	2	0	0	0
Asplenium ceterach L.	344	LEAF	902	D	0	0	0	0	0	0	0	0	0	3	0	0	0	0	0	0	0	0	0	0	0	0
Asplenium ceterach L.	344	LEAF	633	F	0	0	0	0	0	0	0	0	0	0	0	1	0	0	0	0	0	0	1	1	2	0
Asplenium ceterach L.	344	LEAF	668	G	0	0	2	0	0	0	0	0	0	0	0	0	0	0	0	0	0	0	0	0	0	0
Asplenium ceterach L.	344	LEAF	620	H	0	0	0	0	3	1	0	0	0	0	0	0	0	0	0	0	0	0	0	0	2	0
Asplenium ceterach L.	344	LEAF	904	I	0	0	0	0	0	1	0	0	0	0	0	0	0	0	0	0	0	1	1	0	2	0
Asplenium ceterach L.	344	LEAF	643	K	0	0	0	0	0	0	0	0	0	3	0	0	0	0	0	0	0	0	0	0	0	0
Asplenium sagittatum (DC.) Bange	696	LEAF	135	A	0	0	1	0	0	0	0	0	0	0	0	0	0	0	0	0	0	0	2	0	1	0
Asplenium sagittatum (DC.) Bange	696	LEAF	115	B	0	0	0	0	0	1	0	0	0	0	0	1	0	0	0	0	0	0	1	0	0	0
Asplenium sagittatum (DC.) Bange	696	LEAF	48	D	0	0	0	0	0	0	0	0	0	0	0	0	0	0	0	0	0	0	1	0	0	0
Asplenium sagittatum (DC.) Bange	696	LEAF	61	H	0	0	0	0	0	0	0	0	0	0	0	0	0	0	0	0	0	0	2	0	0	0
Asplenium sagittatum (DC.) Bange	696	LEAF	85	I	0	0	0	0	0	0	0	0	0	0	0	0	0	0	0	0	0	1	1	0	1	0
Asplenium sagittatum (DC.) Bange	696	LEAF	61	K	0	0	0	0	0	0	0	0	0	0	0	1	0	0	0	0	0	0	1	0	0	0
Asplenium sagittatum (DC.) Bange	696	LEAF	67	L	0	0	0	0	0	0	0	0	0	0	0	0	0	0	0	0	0	2	0	0	2	0
Asplenium sagittatum (DC.) Bange	696	LEAF	61	M	0	0	0	0	0	0	0	0	0	0	0	0	0	0	0	0	0	0	2	2	0	0
Asplenium scolopendrium L.	324	LEAF	389	D	0	0	0	1	0	0	0	0	0	0	0	0	0	0	0	0	0	0	3	0	0	0
Asplenium scolopendrium L.	324	LEAF	426	E	0	0	0	0	0	2	0	0	0	0	0	0	0	0	0	0	0	0	2	0	0	0
Asplenium scolopendrium L.	324	LEAF	591	H	0	0	0	0	2	0	0	0	0	0	0	0	0	0	0	0	0	1	1	0	2	0
Asplenium scolopendrium L.	324	LEAF	520	L	0	0	0	0	2	1	0	0	0	0	0	0	0	1	0	0	0	0	1	0	0	0
Asplenium scolopendrium L.	324	LEAF	841	M	0	0	0	0	0	0	0	0	0	0	0	0	1	0	0	0	0	0	1	0	0	0
Asplenium trichomanes L.	455	HERB	386	D	0	0	1	0	0	0	0	0	0	0	0	0	0	0	0	0	0	0	0	0	0	0
Asplenium trichomanes L.	455	HERB	532	E	0	0	0	0	0	2	0	0	0	3	3	0	0	0	0	0	0	0	0	0	0	0
Asplenium trichomanes L.	455	HERB	394	H	0	0	0	0	0	0	0	0	0	0	0	0	0	0	0	0	0	0	0	0	1	0
Asplenium trichomanes L.	455	HERB	619	L	0	0	0	0	0	0	0	0	0	0	0	0	0	0	2	0	0	0	0	0	0	0
Asplenium trichomanes L.	455	HERB	839	M	0	0	0	0	0	0	0	0	0	0	0	0	0	0	0	0	0	0	1	1	0	0
Aster amellus L.	711	LEAF	70	A	0	0	0	0	0	0	0	0	0	0	0	0	0	0	0	0	0	0	2	0	1	0
Aster amellus L.	711	LEAF	49	D	0	0	0	0	0	0	0	0	0	0	0	0	0	0	0	0	0	0	3	0	0	0
Aster amellus L.	711	LEAF	58	H	0	0	0	1	0	2	0	0	0	0	0	0	0	0	0	0	0	0	3	0	0	0
Aster amellus L.	711	LEAF	56	I	0	0	0	0	2	2	0	0	0	0	0	0	0	0	0	0	0	0	1	0	0	0
Aster amellus L.	711	LEAF	64	K	0	0	0	0	0	1	0	0	0	0	0	0	0	0	0	0	0	0	2	0	0	0
Aster amellus L.	711	LEAF	68	M	0	0	0	0	0	0	0	0	0	0	0	0	2	0	0	0	0	0	1	0	0	0
Astragalus gummifer Labill.	246	EXUD	347	B	0	0	0	0	0	2	0	0	1	1	0	0	0	0	0	0	0	0	0	0	0	0
Astragalus gummifer Labill.	246	EXUD	718	D	0	0	0	0	0	1	0	0	0	0	0	0	0	0	0	3	0	1	1	0	0	0
Astragalus gummifer Labill.	246	EXUD	337	E	0	0	0	0	0	2	0	0	0	2	0	0	1	0	0	0	0	0	0	0	0	0
Astragalus gummifer Labill.	246	EXUD	466	F	0	0	0	0	0	0	0	0	0	0	0	0	0	0	0	1	0	0	0	0	0	1
Astragalus gummifer Labill.	246	EXUD	267	G	0	0	0	0	0	1	0	0	1	0	0	0	0	0	0	0	0	0	0	0	1	0
Astragalus gummifer Labill.	246	EXUD	663	H	0	0	0	0	0	0	0	0	0	0	0	0	0	0	0	0	0	0	0	1	0	0
Astragalus gummifer Labill.	246	EXUD	466	K	0	0	0	0	0	0	0	0	0	1	0	0	0	0	0	1	0	0	0	0	0	0
Astragalus gummifer Labill.	246	EXUD	383	L	0	0	0	0	0	0	0	0	0	0	0	0	0	0	0	1	0	0	0	0	0	2
Athamanta cretensis L.	295	SEED	506	A	0	0	0	0	0	0	0	0	0	0	0	2	0	0	0	0	0	1	0	0	0	0
Athamanta cretensis L.	295	SEED	524	B	0	1	0	0	0	0	0	0	0	0	2	0	0	0	0	0	0	0	0	0	0	0
Athamanta cretensis L.	295	SEED	722	D	0	3	0	0	0	0	0	0	0	0	0	0	3	0	0	0	0	0	2	0	0	0
Athamanta cretensis L.	295	SEED	784	H	0	0	0	0	0	2	0	0	0	0	2	0	2	0	0	0	0	0	0	0	0	0
Athamanta cretensis L.	295	SEED	598	I	2	0	0	0	0	1	2	0	0	0	0	2	2	0	0	0	0	0	0	0	0	0
Athamanta cretensis L.	295	SEED	493	K	0	0	0	0	0	0	0	0	0	0	0	0	0	0	0	0	0	0	1	0	0	0
Athamanta cretensis L.	295	SEED	570	L	3	2	0	3	0	0	0	0	0	0	2	0	2	0	0	0	0	0	0	0	0	0
Athamanta cretensis L.	586	SUBT	232	L	0	1	0	2	0	0	0	0	0	0	0	0	0	0	0	0	0	0	0	0	0	0
Atriplex halimus L.	79	SUBT	584	B	0	0	1	3	0	1	0	0	0	0	0	0	0	0	0	0	0	0	0	0	0	0
Atriplex halimus L.	79	SUBT	852	D	0	0	1	0	0	0	0	0	0	0	0	0	0	0	0	0	0	0	0	0	0	0
Atriplex halimus L.	79	SUBT	776	E	0	0	0	0	1	2	0	0	0	0	0	0	0	0	0	0	0	0	2	2	0	0
Atriplex halimus L.	79	SUBT	646	F	0	0	1	1	0	1	0	0	0	0	0	0	0	0	0	0	0	0	0	0	1	0
Atriplex halimus L.	79	SUBT	650	I	0	0	2	1	0	1	0	0	0	0	0	0	0	0	0	1	0	2	0	0	0	0
Atriplex halimus L.	79	SUBT	573	K	0	1	0	1	0	0	0	0	0	2	0	0	0	0	0	0	0	0	0	0	0	0
Atriplex halimus L.	79	SUBT	858	K	0	0	2	0	0	0	0	0	0	1	0	0	0	0	0	0	0	0	0	0	0	0
Atriplex halimus L.	79	SUBT	916	K	0	0	2	0	0	0	0	0	0	1	0	0	0	0	0	0	0	0	0	0	0	0
Atriplex halimus L.	627	LEAF	111	B	0	0	0	3	0	0	0	0	0	0	0	1	0	0	0	0	0	0	0	0	0	0
Atriplex halimus L.	627	LEAF	69	H	0	0	0	3	0	0	0	0	0	0	0	0	0	0	0	0	0	0	1	0	0	0
Atriplex halimus L.	627	LEAF	158	I	0	0	0	3	0	0	0	0	0	0	0	0	0	0	0	0	0	0	1	0	0	0
Atriplex halimus L.	627	LEAF	131	K	0	0	0	0	0	0	0	0	0	1	0	0	0	0	0	0	0	0	1	0	0	0
Atriplex hortensis L.	536	LEAF	171	B	0	0	0	3	0	0	0	0	0	0	0	1	0	0	0	0	0	0	0	0	0	0
Atriplex hortensis L.	536	LEAF	89	D	0	0	0	2	0	0	0	0	0	0	0	0	0	0	0	0	0	0	1	0	0	0
Atriplex hortensis L.	536	LEAF	307	G	0	0	0	3	0	0	0	0	0	0	0	0	0	0	0	0	0	0	1	2	0	0
Atriplex hortensis L.	536	LEAF	185	H	0	0	0	2	2	0	0	0	0	0	0	0	0	2	0	0	0	0	2	0	0	2
Atriplex hortensis L.	536	LEAF	236	L	0	0	0	0	2	0	0	0	0	0	0	0	0	3	0	0	0	0	0	0	0	0
Atriplex hortensis L.	624	SEED	222	B	0	0	0	0	0	2	0	0	0	0	0	0	1	0	0	0	0	0	0	0	0	0
Atriplex hortensis L.	624	SEED	287	D	0	0	0	0	0	0	0	0	0	0	0	0	0	0	0	1	0	0	0	0	0	0
Atriplex hortensis L.	624	SEED	265	H	0	0	0	0	0	1	0	0	0	0	0	0	0	0	1	0	0	0	0	0	0	0
Atriplex hortensis L.	624	SEED	297	I	0	0	0	0	2	0	0	0	0	0	0	0	2	2	2	0	0	0	0	0	0	0
Atropa bella-donna L.	422	SUBT	135	A	0	0	0	0	0	0	0	1	0	0	0	1	0	0	1	0	0	0	0	0	0	0
Atropa bella-donna L.	422	SUBT	444	D	0	0	3	2	0	0	0	0	0	0	0	0	0	0	0	0	0	0	0	0	1	0
Atropa bella-donna L.	422	SUBT	131	E	0	0	2	0	0	2	0	0	0	0	0	0	1	0	0	0	1	1	0	0	1	0
Atropa bella-donna L.	422	SUBT	205	H	0	0	1	0	0	1	0	0	0	0	0	0	0	0	0	0	0	0	0	0	0	0
Atropa bella-donna L.	422	SUBT	275	I	0	0	0	0	0	2	0	0	0	0	0	0	0	0	0	0	0	0	0	0	0	0
Atropa bella-donna L.	422	SUBT	282	K	0	0	2	0	0	0	0	0	0	0	0	0	0	0	0	0	0	0	0	0	0	0
Atropa bella-donna L.	422	SUBT	170	L	0	0	0	0	0	2	0	0	0	0	0	0	0	0	0	1	0	0	0	0	0	0
Atropa bella-donna L.	422	SUBT	526	M	0	0	0	0	0	0	0	0	0	0	0	0	0	0	0	0	0	0	0	0	0	0
Aucklandia costus Falc.	11	SUBT	392	A	0	0	0	0	0	3	0	0	1	0	0	0	2	0	0	0	0	0	0	0	0	0
Aucklandia costus Falc.	11	SUBT	123	D	0	0	0	0	0	1	0	0	0	0	0	0	0	0	0	0	0	0	0	0	0	0
Aucklandia costus Falc.	11	SUBT	206	E	0	0	0	1	1	0	0	1	0	1	1	0	0	0	0	0	0	0	0	0	1	0
Aucklandia costus Falc.	11	SUBT	141	F	0	0	0	0	0	1	0	0	1	1	0	1	1	2	0	0	0	0	0	0	0	0
Aucklandia costus Falc.	11	SUBT	215	H	0	0	0	0	1	1	2	0	0	0	0	0	0	0	0	0	0	0	0	0	0	0
Aucklandia costus Falc.	11	SUBT	164	L	0	0	0	0	0	0	0	0	0	2	0	0	2	0	0	0	0	0	0	0	0	0
Aucklandia costus Falc.	11	SUBT	384	M	0	0	0	0	0	0	0	1	0	0	0	2	0	0	0	0	0	0	0	0	0	0
Avena sativa L.	141	SEED	438	B	0	0	0	0	0	0	0	0	0	0	0	0	0	0	0	2	0	0	0	0	0	0
Avena sativa L.	141	SEED	473	D	0	0	0	0	0	0	0	0	0	0	0	0	0	0	0	2	0	0	0	0	0	0
Avena sativa L.	141	SEED	344	G	0	1	0	1	0	1	0	0	0	0	0	0	0	0	2	2	0	0	0	0	0	0
Avena sativa L.	141	SEED	591	H	0	0	0	0	0	0	0	0	0	0	0	0	0	0	0	2	0	0	0	0	0	1
Avena sativa L.	141	SEED	405	K	0	0	0	0	0	0	0	0	0	0	0	0	0	0	1	2	0	0	0	0	1	0
Ballota nigra L.	321	LEAF	459	A	0	0	2	0	0	0	0	0	0	0	0	0	0	1	0	1	0	0	1	0	0	0
Ballota nigra L.	321	LEAF	380	D	0	0	0	0	0	3	0	0	0	0	0	0	0	0	0	0	0	0	0	1	0	0
Ballota nigra L.	321	LEAF	353	H	0	0	0	0	0	2	0	0	0	0	0	1	0	0	0	0	0	0	1	0	0	0
Ballota nigra L.	321	LEAF	464	L	0	0	0	0	0	1	0	0	0	0	1	0	1	2	0	0	0	0	0	0	0	0
Berula erecta (Huds.) Coville	673	LEAF	144	B	0	0	0	0	0	0	0	0	0	0	1	0	0	0	0	0	0	0	0	0	0	0
Berula erecta (Huds.) Coville	673	LEAF	63	D	0	0	0	1	0	0	0	0	0	0	0	0	0	0	0	0	0	0	3	0	0	0
Berula erecta (Huds.) Coville	673	LEAF	87	H	0	0	0	0	0	0	0	0	0	0	0	2	0	0	0	0	1	0	2	0	0	0
Berula erecta (Huds.) Coville	673	LEAF	162	I	0	0	0	2	0	0	0	0	0	0	0	0	2	0	0	0	0	0	0	0	0	0
Berula erecta (Huds.) Coville	673	LEAF	77	K	0	0	0	0	0	1	0	0	0	0	0	0	0	0	0	0	0	0	1	0	0	0
Berula erecta (Huds.) Coville	673	LEAF	90	L	0	0	0	2	0	0	0	0	0	0	0	2	2	0	1	2	0	0	0	0	0	0
Berula erecta (Huds.) Coville	673	LEAF	90	M	0	0	0	0	0	0	0	0	0	0	0	0	0	0	0	0	0	0	2	0	0	0
Beta vulgaris L.	167	SUBT	51	D	0	0	1	0	0	0	0	0	0	0	0	0	0	0	0	0	0	0	0	0	0	0
Beta vulgaris L.	167	SUBT	250	H	0	0	1	0	0	0	0	0	0	0	0	0	0	1	0	0	0	0	0	0	0	0
Beta vulgaris L.	167	SUBT	514	I	0	0	0	0	0	0	0	0	0	0	0	0	0	0	0	0	0	2	0	0	0	0
Beta vulgaris L.	167	SUBT	170	L	0	0	0	0	0	0	0	0	0	0	0	1	0	0	2	0	0	2	0	0	0	0
Beta vulgaris L.	538	LEAF	444	D	0	0	0	2	0	0	0	0	0	0	0	0	0	0	0	0	0	0	2	0	0	0
Beta vulgaris L.	538	LEAF	389	F	0	0	1	0	0	0	0	0	0	0	0	0	0	0	0	0	0	0	2	1	0	0
Beta vulgaris L.	538	LEAF	450	G	0	0	2	0	0	0	0	0	0	0	0	0	0	0	0	1	0	2	0	0	0	0
Beta vulgaris L.	538	LEAF	415	H	0	0	0	0	0	0	0	0	0	0	0	0	0	0	0	0	2	0	2	0	0	1
Beta vulgaris L.	538	LEAF	452	I	0	0	0	2	1	0	0	0	1	0	0	0	0	0	0	0	0	1	2	0	0	0
Bituminaria bituminosa (L.) C.H.Stirt.	325	SEED	501	A	0	0	0	0	0	1	0	0	0	1	0	0	0	0	0	0	0	0	0	0	0	0
Bituminaria bituminosa (L.) C.H.Stirt.	325	SEED	500	B	0	0	0	0	3	2	0	0	0	0	0	0	0	0	0	0	0	0	0	0	0	0
Bituminaria bituminosa (L.) C.H.Stirt.	325	SEED	811	D	0	0	0	0	0	1	0	0	0	0	0	0	3	0	0	3	0	1	0	0	0	0
Bituminaria bituminosa (L.) C.H.Stirt.	325	SEED	539	G	0	0	0	0	0	0	0	0	0	0	0	0	1	0	0	0	0	0	2	0	1	0
Bituminaria bituminosa (L.) C.H.Stirt.	325	SEED	412	H	0	0	0	0	0	1	1	0	1	0	0	2	2	0	0	0	0	0	0	0	0	0
Bituminaria bituminosa (L.) C.H.Stirt.	325	SEED	635	K	0	0	0	0	0	0	0	0	0	0	0	0	0	0	0	0	0	0	1	0	0	0
Bituminaria bituminosa (L.) C.H.Stirt.	326	LEAF	638	A	0	0	0	0	0	1	0	0	0	0	0	0	0	0	0	0	0	0	1	0	0	0
Bituminaria bituminosa (L.) C.H.Stirt.	326	LEAF	557	B	0	0	0	0	0	2	0	0	0	0	0	1	0	0	0	0	0	0	0	0	0	0
Bituminaria bituminosa (L.) C.H.Stirt.	326	LEAF	700	D	0	0	0	0	0	0	0	0	0	0	0	3	0	0	0	0	0	2	2	0	0	0
Bituminaria bituminosa (L.) C.H.Stirt.	326	LEAF	736	E	0	0	1	0	2	2	0	0	0	0	0	0	0	0	0	0	0	0	3	2	0	0
Bituminaria bituminosa (L.) C.H.Stirt.	326	LEAF	537	F	0	0	1	1	0	0	0	0	0	0	0	0	0	0	0	0	0	0	0	2	1	0
Bituminaria bituminosa (L.) C.H.Stirt.	326	LEAF	697	I	0	0	0	0	0	2	0	0	0	0	0	0	0	0	0	0	0	0	1	0	0	0
Bituminaria bituminosa (L.) C.H.Stirt.	326	LEAF	660	L	0	0	0	0	0	2	0	0	0	0	0	0	0	0	0	0	0	1	0	0	0	0
Bituminaria bituminosa (L.) C.H.Stirt.	327	SUBT	867	D	0	0	2	0	0	0	0	0	0	0	0	2	0	0	0	0	0	2	0	0	0	0
Bituminaria bituminosa (L.) C.H.Stirt.	327	SUBT	607	E	0	0	2	0	2	2	0	0	0	0	0	0	0	0	0	0	0	0	2	2	0	0
Bituminaria bituminosa (L.) C.H.Stirt.	327	SUBT	544	F	0	0	1	0	0	0	0	0	0	1	0	0	0	0	0	0	0	0	0	1	0	0
Bituminaria bituminosa (L.) C.H.Stirt.	327	SUBT	467	H	0	0	1	0	0	0	0	0	0	0	0	0	0	0	1	0	0	0	0	0	0	0
Bituminaria bituminosa (L.) C.H.Stirt.	327	SUBT	804	I	0	0	1	0	0	0	0	0	0	0	0	0	0	0	0	0	0	0	0	0	0	0
Bituminaria bituminosa (L.) C.H.Stirt.	327	SUBT	588	K	0	0	2	0	0	0	0	0	0	0	0	0	0	0	0	0	0	0	0	0	0	0
Bituminaria bituminosa (L.) C.H.Stirt.	327	SUBT	580	L	0	0	0	0	0	0	0	0	0	0	0	1	0	0	0	2	0	2	0	0	0	0
Bongardia chrysogonum (L.) Spach	576	SUBT	386	B	0	0	1	0	0	1	0	0	0	0	0	0	0	0	0	0	0	0	0	0	0	0
Bongardia chrysogonum (L.) Spach	576	SUBT	562	D	0	0	2	0	0	0	0	0	0	0	0	0	0	0	0	0	0	2	0	0	0	0
Bongardia chrysogonum (L.) Spach	576	SUBT	526	H	0	0	1	0	0	0	0	0	0	0	0	0	0	0	0	1	0	1	0	0	0	0
Bongardia chrysogonum (L.) Spach	576	SUBT	567	K	0	0	0	0	0	0	0	0	0	2	0	0	0	0	0	0	0	0	0	0	0	0
Bongardia chrysogonum (L.) Spach	576	SUBT	625	K	0	0	0	0	0	0	0	0	0	2	0	0	0	0	0	0	0	0	0	0	0	0
Bongardia chrysogonum (L.) Spach	576	SUBT	497	L	0	0	0	0	0	0	0	0	0	0	0	0	0	0	0	2	0	0	0	0	0	0
Boswellia sacra Flück.	50	EXUD	459	A	0	0	0	0	0	0	0	0	3	0	2	0	0	0	0	0	0	0	0	0	0	0
Boswellia sacra Flück.	50	EXUD	328	B	0	0	0	0	0	1	0	0	3	0	0	0	0	0	0	0	0	0	0	0	0	0
Boswellia sacra Flück.	50	EXUD	645	D	0	3	0	0	0	0	0	0	0	3	3	0	3	0	0	0	0	0	3	0	0	2
Boswellia sacra Flück.	50	EXUD	275	E	0	0	0	0	0	0	0	0	0	2	2	0	0	0	0	0	0	0	0	0	0	0
Boswellia sacra Flück.	50	EXUD	328	F	0	0	0	0	0	0	0	0	2	2	1	1	0	0	0	0	0	0	0	0	0	0
Boswellia sacra Flück.	50	EXUD	424	H	0	0	0	0	0	1	0	0	2	3	0	2	0	0	0	0	0	0	0	0	1	0
Boswellia sacra Flück.	50	EXUD	650	K	0	0	0	0	0	0	0	0	0	2	0	0	0	0	0	0	0	0	0	0	0	0
Boswellia sacra Flück.	50	EXUD	708	K	0	0	0	0	0	0	0	0	0	2	0	0	0	0	0	0	0	0	0	0	0	0
Boswellia sacra Flück.	50	EXUD	367	L	0	1	0	0	0	0	0	0	0	0	2	0	1	0	0	1	0	0	0	0	1	0
Brassica oleracea L.	164	SEED	238	A	2	0	0	2	0	0	0	2	0	0	0	0	2	0	0	0	0	0	0	0	0	0
Brassica oleracea L.	164	SEED	548	D	0	0	0	0	0	0	0	0	0	0	0	0	3	0	0	1	0	0	1	0	0	0
Brassica oleracea L.	164	SEED	344	F	0	0	0	0	0	0	0	0	0	0	0	0	1	0	0	0	0	0	0	0	0	0
Brassica oleracea L.	164	SEED	351	H	0	0	0	1	0	0	2	0	0	0	0	2	2	0	0	0	1	0	0	0	0	0
Brassica oleracea L.	164	SEED	404	I	1	0	0	1	0	0	1	0	0	0	0	0	2	0	0	0	0	0	0	0	0	1
Brassica oleracea L.	164	SEED	284	K	0	0	0	0	0	0	0	0	0	0	0	0	0	0	1	0	0	0	0	0	0	0
Brassica oleracea L.	537	LEAF	473	D	0	0	0	0	0	0	0	0	0	0	0	0	0	0	0	0	0	0	2	0	0	0
Brassica oleracea L.	537	LEAF	548	H	0	0	0	0	0	0	0	0	0	0	0	0	0	0	0	0	0	0	2	0	0	0
Brassica oleracea L.	537	LEAF	733	I	0	0	0	2	1	0	0	0	0	0	0	0	1	0	0	1	0	0	1	0	0	0
Brassica oleracea L.	537	LEAF	664	I	0	0	0	2	0	0	0	0	0	0	0	0	1	0	0	0	0	0	2	0	0	0
Brassica oleracea L.	605	HERB	725	D	0	0	0	0	0	0	0	0	0	0	0	0	0	0	0	0	0	0	3	0	0	0
Brassica oleracea L.	605	HERB	670	G	0	0	0	0	0	2	0	0	0	0	0	0	0	0	0	0	0	0	3	0	0	0
Brassica oleracea L.	605	HERB	725	H	0	0	0	1	1	0	0	0	0	0	0	0	0	0	0	0	0	0	2	0	0	0
Brassica oleracea L.	605	HERB	664	I	1	0	0	0	1	0	1	0	0	0	0	0	1	1	0	1	0	1	0	0	0	0
Brassica oleracea L.	605	HERB	661	K	0	0	1	0	0	0	0	0	0	0	0	0	0	0	0	0	0	0	1	0	0	0
Brassica oleracea L.	605	HERB	599	L	0	0	0	0	0	0	0	0	0	0	0	0	0	1	1	0	0	1	0	0	0	0
Brassica oleracea L.	672	FLOW	94	B	0	0	0	0	1	0	0	0	0	0	0	0	1	0	0	0	0	0	0	0	0	0
Brassica oleracea L.	672	FLOW	11	D	0	0	0	1	0	0	0	2	0	0	0	0	1	0	0	0	0	0	0	0	0	0
Brassica oleracea L.	672	FLOW	37	H	0	0	0	0	1	0	0	0	0	0	0	2	0	0	0	0	2	0	0	0	0	0
Brassica oleracea L.	672	FLOW	27	K	0	0	0	0	0	0	0	0	0	0	0	0	0	0	0	0	0	1	1	0	0	0
Brassica oleracea L.	672	FLOW	53	L	0	0	0	3	2	0	0	0	0	0	0	0	1	0	0	0	0	0	0	0	0	0
Brassica oleracea L.	672	FLOW	40	M	0	0	0	3	0	0	0	0	0	0	0	0	2	2	0	0	0	0	0	0	0	0
Brassica rapa L.	155	SEED	411	D	0	0	0	0	0	2	0	2	0	0	0	0	0	0	0	1	0	0	0	0	0	0
Brassica rapa L.	155	SEED	399	H	0	0	0	0	0	0	0	0	0	0	0	2	1	0	2	0	0	0	0	0	0	0
Brassica rapa L.	155	SEED	476	K	0	0	0	0	0	0	0	0	0	0	0	0	0	0	0	0	0	0	0	0	0	0
Brassica rapa L.	155	SEED	478	L	0	0	0	1	0	0	0	0	0	0	1	2	3	0	0	0	0	0	0	0	0	0
Brassica rapa L.	534	SUBT	300	D	0	0	0	3	0	0	0	3	0	0	0	0	0	0	0	0	0	2	0	0	0	0
Brassica rapa L.	534	SUBT	239	F	0	0	0	0	0	0	0	1	0	1	0	0	0	0	0	0	0	0	0	0	0	1
Brassica rapa L.	534	SUBT	302	I	0	0	0	1	0	0	0	0	0	0	0	0	1	1	0	1	0	1	1	0	0	0
Brassica rapa L.	534	SUBT	192	K	0	0	0	2	0	0	0	0	0	0	0	0	0	0	0	0	0	1	0	0	0	0
Brassica rapa L.	534	SUBT	306	K	0	0	0	2	0	0	0	1	0	0	0	0	0	0	0	0	0	0	0	0	0	0
Brassica rapa L.	534	SUBT	364	K	0	0	0	2	0	0	0	1	0	0	0	0	0	0	0	0	0	0	0	0	0	0
Brassica rapa L.	535	HERB	225	B	0	0	0	0	0	1	0	0	0	0	0	0	0	0	0	0	1	0	0	0	0	0
Brassica rapa L.	535	HERB	225	D	0	0	1	0	0	0	0	0	0	0	0	0	0	0	0	0	0	2	0	0	0	0
Brassica rapa L.	535	HERB	165	D	0	0	0	2	0	0	0	2	0	0	0	0	0	0	0	0	0	0	2	0	0	0
Brassica rapa L.	535	HERB	307	G	0	0	0	0	0	1	0	0	0	0	0	0	0	0	0	0	0	0	0	0	2	0
Brassica rapa L.	535	HERB	300	H	0	0	0	2	2	0	0	0	0	0	0	0	0	0	0	0	0	0	1	0	0	0
Brassica rapa L.	535	HERB	301	I	2	0	0	0	0	0	0	0	0	0	0	0	2	1	0	0	0	0	1	0	0	0
Brassica rapa L.	535	HERB	228	K	0	0	0	0	0	0	0	0	0	0	0	0	0	0	0	0	0	0	2	0	0	0
Brassica rapa L.	535	HERB	236	L	0	0	0	0	0	2	0	0	0	0	0	0	1	3	0	0	0	0	0	0	0	0
Bryonia cretica L.	492	HERB	715	B	0	0	0	0	0	3	0	0	0	0	0	1	0	0	0	0	0	0	1	0	0	0
Bryonia cretica L.	492	HERB	646	D	0	0	0	0	0	2	0	0	0	0	0	0	0	0	0	0	0	0	2	0	0	0
Bryonia cretica L.	492	HERB	667	E	0	0	0	0	2	2	0	0	0	0	0	0	0	0	0	0	0	0	2	0	0	0
Bryonia cretica L.	492	HERB	572	G	0	0	2	0	0	0	0	0	0	0	0	0	0	0	0	0	0	0	0	0	0	0
Bryonia cretica L.	492	HERB	787	H	0	0	0	0	0	1	0	0	0	0	0	0	0	0	0	0	1	0	0	0	0	0
Bryonia cretica L.	492	HERB	591	I	0	0	0	0	1	1	0	0	0	0	0	0	0	1	0	0	0	0	2	0	0	0
Bryonia cretica L.	492	HERB	625	K	0	0	0	0	0	1	0	0	0	0	0	0	0	0	0	0	0	0	2	0	0	0
Bryonia cretica L.	493	FRU	507	H	0	0	0	0	0	0	0	0	0	0	0	1	0	0	0	0	1	0	0	0	0	0
Bryonia cretica L.	493	FRU	618	I	0	0	0	0	0	1	0	0	0	0	0	0	0	0	0	0	0	0	0	0	0	0
Bryonia cretica L.	493	FRU	864	I	0	0	0	0	0	1	0	0	0	0	0	0	0	0	0	0	0	0	2	0	0	0
Bryonia cretica L.	493	FRU	657	K	0	0	0	1	0	0	0	0	0	0	0	1	0	0	0	0	0	0	0	0	0	0
Bryonia cretica L.	494	SUBT	480	A	2	0	0	0	0	2	0	0	0	0	0	0	2	0	0	0	0	0	0	0	0	0
Bryonia cretica L.	494	SUBT	855	D	0	0	2	0	0	2	0	0	0	0	0	0	0	0	0	0	0	0	0	0	0	0
Bryonia cretica L.	494	SUBT	529	G	0	0	0	0	3	3	0	0	0	0	0	0	0	0	0	0	0	0	0	0	0	0
Bryonia cretica L.	494	SUBT	855	H	0	0	0	0	0	3	0	0	0	0	0	0	1	0	0	0	0	0	0	0	0	0
Bryonia cretica L.	494	SUBT	581	I	0	0	0	0	0	2	0	0	0	0	0	0	0	0	0	0	0	0	0	0	0	0
Bryonia cretica L.	494	SUBT	514	K	0	0	2	0	0	1	0	0	0	1	0	0	0	0	0	0	0	0	0	0	0	0
Bryonia cretica L.	494	SUBT	567	L	0	0	0	0	1	3	0	0	0	0	0	0	0	0	0	0	0	1	0	0	0	0
Bryonia cretica L.	495	LEAF	793	E	0	0	1	0	0	2	0	0	0	1	0	0	1	0	0	0	0	0	1	0	0	0
Bryonia cretica L.	495	LEAF	596	H	0	0	0	0	2	1	0	0	0	0	0	0	0	0	0	0	0	0	2	0	0	0
Bryonia cretica L.	495	LEAF	863	I	0	0	0	1	0	0	0	0	0	0	0	0	0	0	0	0	0	1	1	0	0	0
Bryonia cretica L.	607	SEED	618	B	0	0	0	0	0	2	0	0	0	0	0	0	1	0	1	0	0	0	0	0	0	0
Bryonia cretica L.	607	SEED	603	D	0	0	0	0	0	0	0	2	0	0	0	2	1	0	0	0	0	0	0	0	0	0
Bryonia cretica L.	607	SEED	800	G	0	0	0	3	0	2	0	2	0	0	0	0	0	0	0	0	0	0	0	0	0	0
Bryonia cretica L.	607	SEED	795	I	0	0	0	0	2	0	0	0	0	0	0	0	0	0	0	0	0	0	0	0	0	0
Bupleurum fruticosum L.	270	SEED	673	B	0	0	0	0	0	0	0	0	3	0	0	0	0	0	0	0	0	0	0	0	0	0
Bupleurum fruticosum L.	270	SEED	682	D	0	3	0	0	0	0	0	0	0	0	0	3	3	0	0	0	0	0	0	0	0	0
Bupleurum fruticosum L.	270	SEED	695	I	0	0	0	0	0	0	0	0	0	0	0	3	2	0	0	0	2	0	0	0	0	0
Bupleurum fruticosum L.	270	SEED	745	K	0	0	0	0	0	0	0	0	0	0	0	1	0	0	0	0	0	0	0	0	0	0
Cachrys libanotis L.	297	HERB	494	A	0	0	0	0	0	0	0	0	0	0	0	2	0	0	0	0	0	0	0	0	0	0
Cachrys libanotis L.	297	HERB	430	D	0	0	1	0	0	0	0	0	0	0	0	0	0	0	2	0	0	0	0	1	0	0
Cachrys libanotis L.	297	HERB	428	G	0	0	0	3	0	0	0	0	1	0	0	0	0	0	0	0	0	0	1	1	0	0
Cachrys libanotis L.	297	HERB	790	H	0	0	0	0	0	1	2	0	0	0	1	2	1	0	0	0	1	0	0	0	0	0
Cachrys libanotis L.	297	HERB	517	K	0	0	0	0	0	0	0	0	0	1	0	0	0	0	0	0	0	0	0	1	0	0
Cachrys libanotis L.	297	HERB	630	L	1	0	1	2	0	0	0	0	0	0	0	0	3	2	0	0	0	0	0	0	0	0
Cachrys libanotis L.	299	SEED	576	B	0	0	0	0	0	2	0	0	1	2	0	0	0	0	0	0	0	0	0	0	0	0
Cachrys libanotis L.	299	SEED	498	D	0	0	0	0	0	2	0	0	0	0	0	2	2	0	0	0	0	0	0	0	0	0
Cachrys libanotis L.	299	SEED	434	E	0	1	0	0	0	0	0	0	0	0	0	1	1	0	0	0	0	0	0	0	0	0
Cachrys libanotis L.	299	SEED	388	G	1	0	0	0	0	0	0	0	0	0	1	0	2	1	0	0	0	0	0	0	0	0
Cachrys libanotis L.	299	SEED	607	H	3	0	0	1	0	1	3	0	0	0	3	3	3	0	0	0	0	0	0	0	0	0
Cachrys libanotis L.	299	SEED	570	L	3	0	0	2	2	0	0	0	0	0	0	0	1	0	0	0	0	0	0	0	0	0
Cachrys libanotis L.	600	SUBT	843	D	0	2	2	0	0	0	0	0	0	0	0	0	0	0	0	0	0	0	0	0	0	0
Cachrys libanotis L.	600	SUBT	735	F	0	0	1	0	0	1	0	0	2	2	0	1	1	1	0	0	0	2	0	0	0	0
Cachrys libanotis L.	600	SUBT	797	I	0	0	0	0	0	1	0	0	0	0	0	0	2	0	0	1	0	1	0	0	0	0
Cachrys libanotis L.	600	SUBT	688	K	0	0	1	0	0	0	0	0	0	2	1	0	0	0	0	0	0	0	0	0	0	0
Cachrys libanotis L.	600	SUBT	732	L	0	0	0	3	0	0	0	0	0	0	0	1	3	0	0	0	0	3	0	0	0	0
Cachrys libanotis L.	600	SUBT	850	M	0	0	1	0	0	0	0	0	0	0	0	0	0	0	0	0	0	1	0	0	0	0
Calystegia soldanella (L.) R.Br.	166	HERB	438	B	0	0	0	1	0	1	0	0	0	0	0	0	0	0	0	0	0	0	1	0	0	0
Calystegia soldanella (L.) R.Br.	166	HERB	397	D	0	0	0	2	0	0	0	0	0	0	0	0	0	0	0	0	0	0	2	0	0	0
Calystegia soldanella (L.) R.Br.	166	HERB	452	D	0	0	0	3	0	0	0	0	0	0	0	0	0	0	0	0	0	0	2	0	0	0
Calystegia soldanella (L.) R.Br.	166	HERB	71	H	0	0	0	0	0	0	0	0	0	0	0	0	0	0	0	0	1	0	1	0	0	0
Calystegia soldanella (L.) R.Br.	166	HERB	461	I	0	0	0	0	0	0	0	0	0	0	0	0	0	2	0	0	0	0	1	0	0	0
Cannabis sativa L.	360	LEAF	768	A	0	0	0	0	0	0	0	0	0	0	0	0	0	0	0	0	0	0	1	0	0	0
Cannabis sativa L.	360	LEAF	706	D	0	0	0	0	0	0	0	0	0	0	0	2	0	0	0	0	0	0	3	0	0	0
Cannabis sativa L.	360	LEAF	517	F	0	0	0	1	0	0	0	0	0	0	0	1	0	0	0	0	0	0	1	1	0	0
Cannabis sativa L.	360	LEAF	310	G	0	0	0	1	0	0	0	0	0	0	0	0	0	0	0	0	0	0	0	1	0	0
Cannabis sativa L.	360	LEAF	486	H	0	0	1	0	0	0	0	0	0	1	0	2	0	0	0	0	0	0	1	0	1	0
Cannabis sativa L.	360	LEAF	471	K	0	0	0	0	0	0	0	0	0	0	1	0	0	0	0	0	0	0	2	0	0	0
Cannabis sativa L.	360	LEAF	712	K	0	0	0	0	0	0	0	0	0	0	0	0	0	0	0	0	0	0	2	0	1	0
Cannabis sativa L.	360	LEAF	770	K	0	0	0	0	0	0	0	0	0	0	0	0	0	0	0	0	0	0	2	0	1	0
Cannabis sativa L.	651	SEED	67	B	0	0	0	0	0	0	0	0	0	0	0	0	0	0	0	2	0	0	0	0	0	0
Cannabis sativa L.	651	SEED	19	D	0	0	0	0	0	0	0	0	0	0	0	0	0	0	0	0	2	2	2	0	0	0
Cannabis sativa L.	651	SEED	37	H	0	0	0	0	0	0	0	0	0	0	0	0	0	0	3	1	0	0	0	0	0	0
Cannabis sativa L.	651	SEED	87	K	0	0	0	0	0	0	0	0	0	0	0	1	0	0	0	1	0	0	0	0	0	0
Capparis spinosa L.	220	LEAF	482	A	2	0	0	0	0	2	0	0	0	0	0	0	2	2	0	0	0	0	0	0	0	0
Capparis spinosa L.	220	LEAF	810	D	0	0	0	0	0	1	0	0	0	0	0	0	0	0	0	0	0	0	3	0	0	0
Capparis spinosa L.	220	LEAF	454	E	0	0	0	0	0	2	0	0	0	0	0	0	0	0	0	0	0	0	2	0	0	0
Capparis spinosa L.	220	LEAF	610	F	0	0	0	1	0	0	0	0	0	0	0	1	0	0	0	0	0	0	1	0	0	0
Capparis spinosa L.	220	LEAF	614	I	0	0	0	0	1	2	0	0	0	0	0	0	2	0	0	0	0	0	1	0	0	0
Capparis spinosa L.	220	LEAF	680	K	0	0	0	0	0	1	0	0	0	0	0	0	0	0	0	0	0	0	2	0	0	0
Capparis spinosa L.	550	SUBT	222	B	0	0	1	0	3	3	0	0	0	0	0	0	0	0	0	0	0	0	0	0	0	0
Capparis spinosa L.	550	SUBT	110	D	0	0	1	0	0	3	0	0	0	0	0	0	0	0	0	0	0	0	0	0	0	0
Capparis spinosa L.	550	SUBT	148	H	0	0	1	0	2	3	0	0	0	0	0	0	0	0	0	0	0	0	0	0	0	0
Capparis spinosa L.	550	SUBT	228	K	0	0	2	0	0	1	0	0	0	1	0	0	0	0	0	0	0	0	0	0	0	0
Capparis spinosa L.	550	SUBT	190	L	0	0	0	0	3	3	0	0	0	0	0	0	0	0	0	0	0	0	0	0	0	0
Capparis spinosa L.	666	FLOW	61	D	0	0	0	0	0	2	0	0	0	0	0	3	0	0	0	0	0	0	3	0	0	0
Capparis spinosa L.	666	FLOW	48	H	0	0	0	0	0	2	0	0	2	0	0	1	0	0	0	0	0	0	0	0	0	0
Capparis spinosa L.	666	FLOW	137	I	0	0	0	0	0	2	0	0	0	0	0	0	2	0	0	0	0	0	0	0	0	0
Capparis spinosa L.	666	FLOW	123	L	0	0	0	0	0	3	0	0	0	0	0	0	0	0	0	0	0	1	0	0	0	0
Capsella bursa-pastoris (L.) Medik.	200	SEED	209	D	0	0	0	2	0	0	0	0	0	0	0	0	0	0	0	0	0	0	1	0	0	0
Capsella bursa-pastoris (L.) Medik.	200	SEED	350	E	0	0	1	1	1	0	0	1	0	1	1	0	0	0	0	0	0	0	2	0	1	0
Capsella bursa-pastoris (L.) Medik.	200	SEED	255	G	0	0	0	2	0	0	0	1	0	0	0	0	0	0	0	0	0	0	0	0	0	0
Capsella bursa-pastoris (L.) Medik.	200	SEED	287	H	0	0	0	0	1	0	0	0	0	0	0	1	0	0	0	0	0	0	1	0	0	0
Capsella bursa-pastoris (L.) Medik.	200	SEED	241	K	0	0	0	0	0	0	0	0	0	0	0	0	0	0	0	0	0	0	1	0	0	0
Capsella bursa-pastoris (L.) Medik.	200	SEED	530	M	0	0	0	0	0	1	0	0	0	0	0	0	0	0	0	0	0	0	1	0	0	0
Carthamus lanatus L.	314	FLOW	865	A	0	0	0	0	0	0	0	0	0	0	1	0	0	0	0	0	0	0	0	1	0	0
Carthamus lanatus L.	314	FLOW	865	D	0	0	0	1	0	0	0	0	0	0	0	0	0	0	0	0	0	0	3	0	0	0
Carthamus lanatus L.	314	FLOW	737	G	0	0	0	2	0	0	0	0	0	0	0	0	0	0	0	0	0	0	0	0	0	0
Carthamus lanatus L.	314	FLOW	870	I	0	0	0	0	0	0	0	0	0	0	0	0	0	0	0	0	0	0	0	0	0	0
Carthamus lanatus L.	315	SEED	412	A	0	0	1	0	0	0	0	0	0	0	0	0	0	0	0	0	0	0	0	0	0	0
Carthamus lanatus L.	315	SEED	725	B	0	0	0	0	0	2	0	0	0	0	0	0	1	0	0	0	0	0	0	0	0	0
Carthamus lanatus L.	315	SEED	803	D	0	0	0	0	0	0	0	0	0	0	0	0	0	0	0	0	0	0	1	0	0	0
Carthamus lanatus L.	315	SEED	810	H	0	0	0	0	0	0	0	0	0	0	0	0	0	0	1	0	0	0	0	0	0	0
Carthamus lanatus L.	315	SEED	667	K	0	0	0	0	0	0	0	0	0	0	0	0	0	0	0	0	0	0	0	0	0	0
Carthamus lanatus L.	315	SEED	809	K	0	0	0	0	0	0	0	0	0	0	0	0	0	0	0	0	0	0	1	0	0	0
Carthamus lanatus L.	315	SEED	867	K	0	0	0	0	0	0	0	0	0	0	0	0	0	0	0	0	0	0	1	0	0	0
Carthamus lanatus L.	561	LEAF	865	D	0	0	0	0	0	2	0	0	0	0	0	3	0	0	0	0	0	0	3	0	0	0
Carthamus lanatus L.	561	LEAF	810	L	0	0	0	0	2	2	0	0	0	0	0	0	0	0	0	0	2	0	0	0	0	0
Carthamus tinctorius L.	27	SEED	334	B	0	0	0	0	0	0	0	0	0	0	0	0	0	0	0	2	0	1	0	0	0	0
Carthamus tinctorius L.	27	SEED	731	D	0	0	2	0	0	0	0	0	0	0	0	0	0	0	0	2	0	0	0	0	0	0
Carthamus tinctorius L.	27	SEED	536	F	0	0	0	0	0	0	0	0	0	0	0	0	0	0	0	1	0	1	0	1	0	0
Carthamus tinctorius L.	27	SEED	328	H	0	0	1	0	0	1	0	0	0	0	0	0	0	0	0	0	0	0	0	0	0	0
Carthamus tinctorius L.	27	SEED	642	I	0	0	0	0	0	1	0	0	0	0	0	0	0	0	2	0	0	0	0	0	0	0
Carthamus tinctorius L.	27	SEED	737	K	0	0	0	0	0	0	0	0	0	0	0	1	0	0	0	1	0	0	0	0	0	0
Carthamus tinctorius L.	27	SEED	795	K	0	0	0	0	0	0	0	0	0	0	0	1	0	0	0	1	0	0	0	0	0	0
Carum carvi L.	276	SEED	535	B	0	0	0	0	0	0	0	0	0	0	2	0	0	0	0	0	0	0	0	0	0	0
Carum carvi L.	276	SEED	454	D	0	2	0	0	0	0	0	0	0	3	0	0	3	0	0	0	0	0	0	0	0	0
Carum carvi L.	276	SEED	671	G	0	1	0	0	0	0	0	0	0	0	0	2	1	0	0	0	0	0	0	0	0	0
Carum carvi L.	276	SEED	503	H	0	0	0	1	0	0	2	0	0	0	0	3	0	0	0	0	0	0	0	0	0	0
Carum carvi L.	276	SEED	628	I	2	2	0	0	0	0	0	0	0	0	3	3	2	0	0	0	0	0	0	0	0	0
Castanea sativa Mill.	528	FRU	171	B	0	0	0	0	0	0	0	0	0	0	0	0	0	0	0	0	0	0	0	0	0	1
Castanea sativa Mill.	528	FRU	115	D	0	0	1	0	0	0	0	0	0	0	0	0	0	0	0	0	0	0	1	0	2	0
Castanea sativa Mill.	528	FRU	160	H	0	0	0	0	0	0	0	0	0	0	0	0	0	0	0	0	0	0	0	0	3	0
Castanea sativa Mill.	528	FRU	192	K	0	0	0	0	0	0	0	0	0	0	0	0	0	0	0	0	0	0	0	0	0	0
Castanea sativa Mill.	608	SEED	261	B	0	0	0	0	0	0	0	0	0	0	0	0	0	0	1	0	0	0	0	0	0	0
Castanea sativa Mill.	608	SEED	355	D	0	0	0	2	1	1	0	2	0	0	0	0	0	0	2	0	0	0	0	0	0	0
Castanea sativa Mill.	608	SEED	302	G	0	0	0	0	0	0	0	0	0	0	0	0	0	0	2	2	0	2	0	0	0	0
Castanea sativa Mill.	608	SEED	185	H	0	0	0	0	0	0	0	0	0	0	0	0	0	0	2	0	0	2	0	0	0	0
Castanea sativa Mill.	608	SEED	142	L	0	0	0	2	0	0	0	0	0	0	0	1	0	2	0	0	0	0	0	0	0	0
Celtis australis L.	123	FRU	486	B	0	0	0	0	0	0	0	0	0	0	0	0	0	0	0	0	0	2	0	0	0	0
Celtis australis L.	123	FRU	473	D	0	0	0	0	0	0	0	0	0	0	0	0	0	0	0	0	1	3	0	0	0	0
Celtis australis L.	123	FRU	453	E	0	0	0	0	0	1	0	0	0	0	0	0	0	0	0	0	0	0	0	0	0	0
Celtis australis L.	123	FRU	442	G	0	0	0	0	0	0	2	0	0	0	0	0	0	0	0	0	3	2	0	0	0	0
Celtis australis L.	123	FRU	450	K	0	0	0	0	0	0	0	0	0	0	0	0	0	0	0	0	2	2	0	0	0	0
Celtis australis L.	502	WOOD	558	D	0	0	2	0	0	0	0	0	0	0	0	0	0	0	0	0	0	0	0	0	1	0
Celtis australis L.	502	WOOD	430	F	0	0	2	0	0	0	0	0	0	0	0	0	0	0	0	0	0	0	0	0	0	0
Celtis australis L.	502	WOOD	498	G	0	0	2	1	0	0	0	0	0	0	0	0	0	0	0	0	0	0	0	0	0	0
Celtis australis L.	502	WOOD	488	I	0	0	0	0	0	0	0	0	0	0	0	0	0	0	0	2	0	1	0	0	0	0
Celtis australis L.	502	WOOD	419	K	0	0	2	0	0	0	0	0	0	0	0	0	0	0	0	0	0	0	0	0	0	0
Centaurium erythraea Rafn	240	HERB	565	B	0	0	0	0	0	3	0	0	0	0	0	0	0	0	0	0	0	0	1	0	0	0
Centaurium erythraea Rafn	240	HERB	626	D	0	0	0	0	0	2	0	0	0	0	0	0	0	0	0	0	0	0	1	0	0	0
Centaurium erythraea Rafn	240	HERB	514	E	0	0	0	0	1	1	0	0	0	0	0	0	0	0	0	0	0	0	2	0	0	0
Centaurium erythraea Rafn	240	HERB	425	G	0	0	0	0	2	3	0	0	0	0	0	0	0	0	0	0	0	0	0	0	0	0
Centaurium erythraea Rafn	240	HERB	650	H	0	0	0	0	0	2	0	0	0	0	0	0	0	0	0	0	0	2	1	0	0	0
Centaurium erythraea Rafn	240	HERB	667	L	0	0	0	0	0	3	0	0	0	0	0	0	0	0	0	0	0	1	0	0	0	0
Ceratonia siliqua L.	113	FRU	415	A	0	0	0	0	0	0	0	0	0	0	0	0	0	0	3	0	0	3	0	0	0	0
Ceratonia siliqua L.	113	FRU	333	B	0	0	0	0	2	0	0	0	0	0	0	0	0	0	0	0	0	1	0	0	0	0
Ceratonia siliqua L.	113	FRU	404	D	0	0	0	0	2	0	0	0	0	0	0	0	0	0	1	0	0	1	0	0	0	0
Ceratonia siliqua L.	113	FRU	368	E	0	0	0	0	0	0	0	0	0	0	0	0	0	2	0	0	2	2	0	0	0	0
Ceratonia siliqua L.	113	FRU	333	F	0	0	1	0	0	0	2	0	0	0	0	0	0	0	0	0	0	3	0	0	0	0
Ceratonia siliqua L.	113	FRU	796	I	0	0	0	0	0	0	0	0	0	0	0	0	0	0	0	0	3	2	0	0	0	0
Ceratonia siliqua L.	113	FRU	550	L	0	0	0	0	0	0	0	0	0	0	0	0	0	0	0	2	1	3	0	0	0	0
Cerinthe major L.	235	LEAF	558	A	0	0	0	0	0	0	0	0	0	0	0	0	0	0	0	0	0	0	2	0	0	0
Cerinthe major L.	235	LEAF	511	D	0	0	0	0	0	0	0	0	0	0	0	0	0	0	0	0	0	0	2	1	0	0
Cerinthe major L.	235	LEAF	549	G	0	0	0	0	0	0	0	0	0	0	0	0	0	0	0	0	0	1	2	0	0	0
Cerinthe major L.	235	LEAF	663	H	0	0	0	0	0	0	0	0	0	0	0	0	0	0	0	0	1	0	1	0	0	0
Cerinthe major L.	235	LEAF	724	K	0	0	0	0	0	0	0	0	0	0	0	0	0	0	0	0	0	0	2	0	0	0
Chamaeleon gummifer (L.) Cass.	241	SUBT	596	B	0	0	0	2	2	1	0	0	0	0	0	0	0	0	0	0	0	0	0	0	0	0
Chamaeleon gummifer (L.) Cass.	241	SUBT	532	D	0	0	2	0	0	1	0	0	0	0	0	0	2	0	0	0	0	0	0	0	0	0
Chamaeleon gummifer (L.) Cass.	241	SUBT	496	E	0	0	1	0	0	1	0	0	0	0	0	0	0	0	0	0	0	0	1	0	0	0
Chamaeleon gummifer (L.) Cass.	241	SUBT	675	H	0	0	1	0	0	0	0	0	0	0	0	0	0	0	0	1	0	0	0	0	0	0
Chamaeleon gummifer (L.) Cass.	241	SUBT	590	L	3	0	0	2	0	0	0	0	0	0	0	0	1	0	0	0	1	0	0	0	0	0
Chelidonium majus L.	230	HERB	733	A	0	0	0	0	0	2	0	0	0	0	0	0	1	0	0	0	0	0	0	0	0	0
Chelidonium majus L.	230	HERB	582	B	0	0	0	0	0	3	0	0	0	0	0	0	1	0	0	0	0	0	0	0	0	0
Chelidonium majus L.	230	HERB	681	D	0	0	0	0	0	0	0	0	0	3	0	0	0	0	0	0	0	0	0	0	0	0
Chelidonium majus L.	230	HERB	623	G	0	0	0	0	0	3	0	0	0	0	0	0	1	0	0	0	0	0	0	0	0	0
Chelidonium majus L.	230	HERB	620	H	0	0	0	0	1	1	0	0	0	0	0	0	0	0	0	0	0	0	2	0	0	0
Chelidonium majus L.	230	HERB	908	I	0	0	0	0	2	0	0	0	0	0	0	0	0	0	0	0	0	0	0	0	2	0
Chelidonium majus L.	230	HERB	676	K	0	0	0	0	0	0	0	0	0	0	0	0	0	0	0	0	0	0	2	0	0	0
Chelidonium majus L.	230	HERB	637	L	0	0	0	0	2	2	0	0	0	0	0	0	0	0	0	0	0	0	0	0	0	0
Chelidonium majus L.	231	SUBT	725	B	0	0	0	0	0	3	0	0	0	0	0	0	0	0	0	0	0	0	0	0	1	0
Chelidonium majus L.	231	SUBT	803	D	0	0	3	0	0	2	0	0	0	3	0	0	0	0	0	0	0	0	0	0	0	0
Chelidonium majus L.	231	SUBT	557	H	0	0	0	0	0	3	0	0	0	0	0	0	0	0	0	0	0	0	0	0	0	0
Chelidonium majus L.	231	SUBT	664	I	0	0	0	0	2	2	0	0	0	0	0	0	0	0	0	0	0	0	0	0	0	0
Chelidonium majus L.	231	SUBT	809	K	0	0	0	0	0	1	0	0	0	2	0	0	0	0	0	0	0	0	1	0	0	0
Chelidonium majus L.	231	SUBT	867	K	0	0	0	0	0	0	0	0	0	2	2	0	0	0	0	0	0	0	0	0	0	0
Chelidonium majus L.	231	SUBT	566	K	0	0	0	0	0	0	0	0	0	2	2	0	0	0	0	0	0	0	0	0	0	0
Chelidonium majus L.	231	SUBT	523	L	0	0	0	0	1	2	0	0	0	0	0	0	0	1	0	0	0	2	0	0	0	0
Chondrilla juncea L.	183	SUBT	565	A	0	0	3	0	0	0	0	0	0	0	0	0	0	0	0	0	0	1	0	0	0	0
Chondrilla juncea L.	183	SUBT	428	D	0	0	2	0	0	1	0	0	0	0	0	0	0	0	0	0	0	0	0	0	0	0
Chondrilla juncea L.	183	SUBT	388	E	0	0	1	0	0	0	0	0	0	0	0	0	0	0	0	0	0	0	0	0	0	0
Chondrilla juncea L.	183	SUBT	558	H	0	0	1	0	0	0	0	0	0	0	0	0	0	0	0	0	0	0	0	0	0	0
Chondrilla juncea L.	183	SUBT	572	I	0	0	0	1	1	1	0	0	0	0	0	0	0	0	0	0	0	0	0	0	0	0
Chondrilla juncea L.	183	SUBT	471	K	0	0	1	0	0	0	0	0	0	1	0	0	0	0	0	0	0	0	0	0	1	0
Chondrilla juncea L.	183	SUBT	543	L	0	0	0	0	0	1	0	0	0	0	0	0	0	0	0	1	0	0	0	0	1	0
Chondrilla juncea L.	541	HERB	260	D	0	0	0	0	0	0	0	0	0	0	0	0	0	0	0	0	0	0	2	0	0	0
Chondrilla juncea L.	541	HERB	156	F	0	0	1	0	0	1	0	0	0	0	0	0	0	0	0	0	0	0	2	2	0	0
Chondrilla juncea L.	541	HERB	330	H	0	0	0	0	1	0	0	0	0	0	0	0	0	0	0	0	0	0	1	0	1	0
Chondrilla juncea L.	541	HERB	332	I	0	0	0	0	0	1	0	0	0	0	0	0	0	0	0	0	0	0	1	0	0	0
Chondrilla juncea L.	541	HERB	258	K	0	0	0	0	0	0	0	0	0	0	0	0	0	0	0	0	0	0	1	0	0	0
Chondrilla juncea L.	541	HERB	266	L	0	0	0	0	0	2	0	0	1	0	0	0	0	0	0	0	0	0	0	0	0	0
Chondrilla juncea L.	541	HERB	383	M	0	0	0	0	0	1	0	0	0	0	0	0	0	0	0	0	0	0	2	0	0	0
Cicer arietinum L.	150	SEED	406	B	0	0	0	0	2	0	0	0	0	0	0	0	0	0	0	0	0	0	0	0	0	0
Cicer arietinum L.	150	SEED	505	D	0	0	1	2	0	0	0	0	0	0	0	0	0	0	0	2	0	0	0	0	0	0
Cicer arietinum L.	150	SEED	441	E	0	0	0	1	0	0	0	0	0	0	0	0	0	0	0	1	0	0	0	0	0	0
Cicer arietinum L.	150	SEED	631	G	0	0	0	0	0	0	0	0	0	1	0	0	0	0	0	3	0	0	2	0	0	0
Cicer arietinum L.	150	SEED	524	K	0	0	0	0	2	0	0	0	0	0	0	0	0	0	1	0	0	0	0	0	0	0
Cichorium intybus L.	182	LEAF	493	A	0	0	0	0	0	1	0	0	0	0	0	0	0	0	0	0	0	0	2	0	0	0
Cichorium intybus L.	182	LEAF	524	B	0	0	0	0	0	3	0	0	0	0	0	1	0	0	0	0	0	0	0	0	0	0
Cichorium intybus L.	182	LEAF	461	D	0	0	0	0	0	0	0	0	0	0	0	0	0	0	0	0	0	0	2	1	0	0
Cichorium intybus L.	182	LEAF	657	I	0	0	0	1	1	1	0	0	0	0	0	0	0	0	0	0	0	0	1	0	0	0
Cichorium intybus L.	694	SUBT	164	A	0	0	0	0	0	3	0	0	0	0	0	0	2	0	0	0	0	0	0	0	1	0
Cichorium intybus L.	694	SUBT	144	B	0	0	1	0	0	2	0	0	0	0	0	0	0	0	0	0	0	0	0	0	0	0
Cichorium intybus L.	694	SUBT	77	D	0	0	2	0	0	1	0	0	0	0	0	0	0	0	0	0	0	0	0	0	0	0
Cichorium intybus L.	694	SUBT	94	H	0	0	1	0	2	1	0	0	0	0	0	0	0	0	0	0	0	0	0	0	0	0
Cichorium intybus L.	694	SUBT	113	I	0	0	0	0	0	2	0	0	0	0	0	0	0	0	0	0	0	0	0	0	0	0
Cichorium intybus L.	694	SUBT	90	K	0	0	2	0	0	2	0	0	0	0	0	0	0	0	0	0	0	0	0	0	0	0
Cichorium intybus L.	694	SUBT	96	L	0	0	3	0	0	2	0	0	0	2	0	0	0	0	0	0	0	0	0	0	0	0
Cichorium intybus L.	694	SUBT	90	M	0	0	1	0	0	1	0	0	0	0	0	0	0	0	0	0	0	0	0	0	0	0
Cinnamomum verum J.Presl	10	BARK	552	A	0	0	0	0	0	0	0	0	0	0	0	3	1	0	0	0	0	1	0	0	0	0
Cinnamomum verum J.Presl	10	BARK	595	D	0	0	0	0	0	0	0	0	0	0	0	3	3	0	0	0	3	3	0	0	0	0
Cinnamomum verum J.Presl	10	BARK	328	F	0	0	0	0	0	0	0	0	1	0	1	2	1	0	0	0	0	2	0	0	0	0
Cinnamomum verum J.Presl	10	BARK	443	H	2	0	1	1	0	0	3	0	2	0	2	3	3	0	0	0	0	1	0	0	1	0
Cinnamomum verum J.Presl	10	BARK	383	L	3	0	0	0	0	0	0	0	0	0	1	1	1	0	0	0	1	3	0	0	0	0
Cistus ladanifer L.	89	EXUD	572	B	0	0	0	0	0	1	0	0	0	0	0	0	2	0	0	0	0	0	0	0	2	0
Cistus ladanifer L.	89	EXUD	634	D	0	3	0	0	0	3	0	0	0	3	3	0	0	0	0	0	0	0	0	0	3	0
Cistus ladanifer L.	89	EXUD	539	E	1	0	0	0	0	2	0	0	0	3	3	0	1	0	0	0	0	0	0	0	0	0
Cistus ladanifer L.	89	EXUD	620	G	0	0	0	0	0	2	3	0	0	0	3	0	3	0	0	0	0	0	0	0	0	0
Cistus ladanifer L.	89	EXUD	568	H	0	0	0	0	0	1	0	1	0	2	0	0	0	0	0	0	1	0	0	0	1	0
Cistus ladanifer L.	89	EXUD	656	K	0	0	0	0	0	0	0	0	2	0	3	0	0	0	0	0	0	0	0	0	0	0
Cistus ladanifer L.	89	EXUD	524	L	0	0	0	0	1	0	0	0	0	0	0	0	0	2	0	0	0	0	0	0	2	0
Cistus salviifolius L.	87	FLOW	95	A	0	0	0	0	0	1	0	0	0	0	0	0	0	0	0	0	0	1	0	0	0	0
Cistus salviifolius L.	87	FLOW	463	D	0	0	0	1	0	0	0	0	0	0	0	0	0	0	0	0	0	0	1	0	0	0
Cistus salviifolius L.	87	FLOW	308	F	0	0	0	1	0	1	0	0	0	1	0	0	0	0	0	0	0	0	1	0	2	0
Cistus salviifolius L.	87	FLOW	222	G	0	0	0	0	0	1	0	0	0	0	0	0	2	0	0	0	0	0	0	0	0	0
Cistus salviifolius L.	87	FLOW	371	H	0	0	0	0	0	1	0	0	0	0	0	2	0	0	0	0	0	0	0	0	2	0
Cistus salviifolius L.	87	FLOW	284	I	0	0	0	0	1	1	0	0	0	0	0	0	0	1	0	0	0	0	0	0	0	0
Cistus salviifolius L.	87	FLOW	185	K	0	0	0	0	0	0	0	0	0	0	0	0	0	0	0	0	0	0	1	0	1	0
Cistus salviifolius L.	87	FLOW	540	M	0	0	0	0	0	0	0	0	0	0	0	0	1	1	0	0	0	1	0	0	0	0
Citrullus colocynthis (L.) Schrad.	487	FRU	761	D	0	0	0	0	0	3	0	0	0	0	0	0	0	0	0	0	1	0	0	0	0	0
Citrullus colocynthis (L.) Schrad.	487	FRU	509	F	0	0	0	0	0	3	0	0	0	0	0	0	2	2	0	0	0	0	0	0	0	0
Citrullus colocynthis (L.) Schrad.	487	FRU	636	G	3	0	0	3	3	0	0	0	0	0	0	0	2	0	0	0	0	0	0	0	0	0
Citrullus colocynthis (L.) Schrad.	487	FRU	504	I	0	0	0	0	0	3	0	0	0	0	0	1	0	0	0	0	0	0	0	0	0	0
Citrullus colocynthis (L.) Schrad.	487	FRU	405	K	0	0	0	0	2	3	0	0	0	0	0	0	0	0	0	1	0	0	0	0	0	0
Citrullus colocynthis (L.) Schrad.	487	FRU	480	L	0	0	0	0	3	3	0	0	0	0	0	0	0	0	0	0	0	0	0	0	0	0
Citrullus colocynthis (L.) Schrad.	487	FRU	760	M	1	0	0	0	0	3	0	0	0	0	0	0	3	0	0	0	0	0	0	0	0	0
Citrus medica L.	118	FRU	392	A	0	0	0	0	0	0	0	0	3	0	0	0	0	3	0	0	0	0	0	0	0	0
Citrus medica L.	118	FRU	97	D	0	0	0	0	0	1	0	0	0	0	0	0	0	0	0	0	3	0	0	0	0	0
Citrus medica L.	118	FRU	66	G	0	2	0	0	0	0	0	0	1	0	0	0	0	3	0	0	2	0	0	0	0	0
Citrus medica L.	118	FRU	191	I	1	0	0	0	1	1	0	0	1	0	0	0	1	3	0	0	1	1	0	0	0	0
Citrus medica L.	118	FRU	194	K	0	0	0	0	0	0	0	0	0	0	0	2	0	2	0	0	2	0	0	0	0	0
Citrus medica L.	118	FRU	172	L	2	0	0	0	0	0	0	0	0	0	0	0	3	0	0	0	1	0	0	0	0	0
Citrus medica L.	119	SEED	110	B	0	0	0	0	0	2	0	0	0	0	0	0	2	2	0	0	0	0	0	0	0	0
Citrus medica L.	119	SEED	324	D	0	0	0	0	0	2	0	0	0	0	0	0	0	0	0	0	0	0	0	0	0	0
Citrus medica L.	119	SEED	18	F	0	0	0	1	0	2	0	0	1	0	0	1	1	1	0	0	0	0	0	0	0	0
Citrus medica L.	119	SEED	11	H	0	0	0	0	0	2	0	0	0	0	0	0	0	0	0	0	0	0	0	0	0	0
Citrus medica L.	119	SEED	194	K	0	0	0	0	0	0	0	0	0	0	0	0	0	2	0	1	0	0	0	0	0	0
Clematis vitalba L.	490	SUBT	674	A	0	0	3	0	0	1	0	0	0	0	0	0	0	0	0	0	0	0	0	0	0	0
Clematis vitalba L.	490	SUBT	785	D	0	0	2	0	0	0	0	0	0	0	0	0	0	0	0	0	2	0	0	0	0	0
Clematis vitalba L.	490	SUBT	596	H	0	0	2	0	0	1	0	0	0	0	0	0	0	0	0	0	0	0	0	0	0	0
Clematis vitalba L.	490	SUBT	583	I	0	0	2	0	0	0	0	0	0	0	0	0	0	0	0	0	0	0	0	0	0	0
Clematis vitalba L.	490	SUBT	791	K	0	0	1	0	0	0	0	0	0	1	0	0	0	0	0	0	0	0	0	0	0	0
Clematis vitalba L.	490	SUBT	849	K	0	0	1	0	0	0	0	0	0	1	0	0	0	0	0	0	0	0	0	0	0	0
Clematis vitalba L.	490	SUBT	505	L	0	0	0	0	0	0	0	0	0	0	0	0	0	0	0	2	0	0	0	1	0	0
Clematis vitalba L.	490	SUBT	838	M	0	0	2	0	0	0	0	0	0	0	0	0	0	0	0	0	0	0	0	0	0	0
Clematis vitalba L.	491	SEED	386	D	0	0	1	0	0	0	0	0	0	0	0	0	0	0	0	0	0	0	1	0	0	0
Clematis vitalba L.	491	SEED	466	E	0	0	0	0	0	2	0	0	0	0	0	0	1	0	0	0	0	0	2	2	0	0
Clematis vitalba L.	491	SEED	394	H	0	0	0	0	0	0	0	0	0	0	0	0	0	0	1	0	0	0	0	0	0	0
Clematis vitalba L.	491	SEED	559	L	0	0	0	0	0	0	0	0	0	0	0	0	0	0	0	2	0	0	0	0	0	0
Clematis vitalba L.	688	HERB	67	D	0	0	0	0	0	0	0	0	0	0	0	0	0	0	0	0	0	0	1	0	0	0
Clematis vitalba L.	688	HERB	77	H	0	0	0	0	1	0	0	0	0	0	0	0	0	0	0	0	0	0	0	0	0	0
Clematis vitalba L.	688	HERB	152	I	0	0	0	0	0	0	0	0	0	0	0	0	0	0	0	0	0	1	1	0	0	0
Clematis vitalba L.	688	HERB	90	K	0	0	0	0	0	0	0	0	0	0	0	0	0	0	0	0	0	0	1	1	0	0
Clematis vitalba L.	688	HERB	90	L	0	0	0	0	0	0	0	0	0	0	0	0	0	2	0	0	0	1	0	0	0	0
Clematis vitalba L.	688	HERB	90	M	0	0	2	0	0	0	0	0	0	0	0	0	0	0	0	0	0	0	1	0	0	0
Clinopodium nepeta (L.) Kuntze	701	LEAF	94	A	0	2	0	0	0	0	0	0	0	0	2	1	1	0	0	0	0	0	0	0	0	0
Clinopodium nepeta (L.) Kuntze	701	LEAF	7	D	0	3	0	0	0	0	0	0	0	0	0	3	3	0	0	0	0	0	0	0	0	0
Clinopodium nepeta (L.) Kuntze	701	LEAF	20	H	0	0	0	0	0	0	3	0	0	0	3	3	2	0	0	0	0	2	1	0	0	0
Clinopodium nepeta (L.) Kuntze	701	LEAF	68	I	2	3	0	0	0	1	0	0	0	0	0	2	3	0	0	0	0	0	0	0	0	0
Clinopodium nepeta (L.) Kuntze	701	LEAF	20	K	0	2	0	0	0	0	0	0	0	0	2	2	0	0	0	0	0	0	0	0	0	0
Clinopodium nepeta (L.) Kuntze	701	LEAF	26	L	0	3	0	0	3	0	0	0	0	0	3	0	3	0	0	0	0	0	0	0	0	0
Clinopodium vulgare L.	678	HERB	159	A	0	0	0	0	0	0	0	0	0	0	0	0	0	0	0	0	0	0	2	0	1	0
Clinopodium vulgare L.	678	HERB	139	B	0	0	0	0	0	0	0	0	0	0	0	0	0	0	0	0	0	0	1	0	0	0
Clinopodium vulgare L.	678	HERB	56	D	0	0	0	0	0	1	0	0	0	0	0	0	0	0	0	0	0	0	2	0	0	0
Clinopodium vulgare L.	678	HERB	157	I	0	0	0	0	3	0	0	0	2	0	0	0	0	0	0	0	0	0	1	0	0	0
Clinopodium vulgare L.	678	HERB	85	K	0	0	0	0	0	0	0	0	0	0	0	0	0	0	0	0	0	1	2	0	0	0
Clinopodium vulgare L.	678	HERB	85	L	0	1	0	0	0	0	0	0	0	0	0	0	2	3	0	0	0	0	0	0	0	0
Clinopodium vulgare L.	678	HERB	85	M	0	0	0	0	0	1	0	0	0	0	0	0	0	0	0	0	0	0	1	0	0	0
Colchicum autumnale L.	428	SUBT	167	D	0	0	0	0	0	2	0	0	0	0	0	0	0	0	1	0	0	0	0	0	1	0
Colchicum autumnale L.	428	SUBT	151	H	0	0	1	0	0	2	0	1	0	0	0	0	0	0	0	0	0	0	0	0	0	0
Colchicum autumnale L.	428	SUBT	153	I	0	0	0	0	2	2	0	0	0	0	0	0	0	0	0	1	0	0	0	0	0	0
Colchicum autumnale L.	428	SUBT	164	L	0	0	0	0	0	2	0	0	0	0	0	0	0	1	0	3	0	0	0	0	0	0
Colchicum autumnale L.	428	SUBT	169	M	0	0	0	0	0	2	0	0	0	0	0	0	0	0	0	0	0	0	0	0	1	0
Commiphora gileadensis (L.) C.Chr.	510	EXUD	648	B	0	0	0	0	0	0	0	0	0	0	0	0	0	0	0	0	0	0	0	0	0	0
Commiphora gileadensis (L.) C.Chr.	510	EXUD	410	D	0	0	0	0	0	0	0	0	0	0	0	0	0	0	0	1	0	0	0	0	0	0
Commiphora gileadensis (L.) C.Chr.	510	EXUD	600	G	0	0	0	2	0	0	0	0	0	1	0	0	0	1	0	0	0	0	0	0	0	0
Commiphora gileadensis (L.) C.Chr.	510	EXUD	481	H	0	0	1	0	0	1	0	0	0	0	0	0	0	0	0	0	0	1	0	0	0	1
Commiphora gileadensis (L.) C.Chr.	510	EXUD	528	K	0	0	0	0	0	0	0	0	0	0	0	0	0	0	0	0	0	0	0	0	0	0
Commiphora gileadensis (L.) C.Chr.	510	EXUD	654	M	0	0	0	0	0	0	0	0	0	0	0	0	0	0	0	0	0	1	0	0	0	1
Commiphora gileadensis (L.) C.Chr.	511	SEED	425	B	0	0	0	0	0	0	0	0	1	0	0	0	0	0	0	0	0	0	0	0	0	0
Commiphora gileadensis (L.) C.Chr.	511	SEED	662	D	0	3	0	0	0	0	0	0	0	0	0	3	3	0	0	0	0	0	0	0	0	0
Commiphora gileadensis (L.) C.Chr.	511	SEED	600	E	1	0	0	0	0	0	0	0	0	0	0	3	1	0	0	0	0	0	0	0	0	0
Commiphora gileadensis (L.) C.Chr.	511	SEED	539	F	0	2	0	0	0	1	0	0	2	1	0	1	1	0	0	0	0	0	0	0	1	0
Commiphora gileadensis (L.) C.Chr.	511	SEED	600	G	0	0	0	2	0	0	0	0	0	0	0	0	0	0	0	0	0	0	0	0	0	0
Commiphora gileadensis (L.) C.Chr.	511	SEED	485	H	0	0	0	0	0	0	0	0	0	0	0	2	0	0	0	0	1	0	0	0	2	0
Commiphora gileadensis (L.) C.Chr.	511	SEED	528	K	0	0	1	0	0	0	0	0	0	0	0	0	1	0	0	0	0	0	0	0	0	0
Commiphora gileadensis (L.) C.Chr.	512	WOOD	471	B	0	0	1	0	0	1	0	0	0	0	0	0	0	0	0	0	0	0	0	0	0	0
Commiphora gileadensis (L.) C.Chr.	512	WOOD	423	D	0	2	0	0	0	0	0	0	0	0	2	0	0	0	0	0	0	0	0	0	0	0
Commiphora gileadensis (L.) C.Chr.	512	WOOD	601	I	0	0	0	0	0	0	0	0	0	0	1	2	0	0	0	0	0	0	0	0	0	0
Commiphora gileadensis (L.) C.Chr.	512	WOOD	492	K	0	0	2	0	0	0	0	0	0	1	0	0	0	0	0	0	0	0	0	0	0	0
Commiphora gileadensis (L.) C.Chr.	512	WOOD	536	L	0	0	0	0	0	0	0	0	0	2	1	0	0	0	0	0	0	0	0	0	0	0
Commiphora myrrha (T.Nees) Engl.	48	EXUD	501	A	0	0	0	0	3	2	0	0	3	0	0	0	3	0	0	0	0	0	0	0	0	0
Commiphora myrrha (T.Nees) Engl.	48	EXUD	597	B	0	0	0	0	0	2	0	0	0	1	0	0	0	0	0	0	0	0	0	0	0	0
Commiphora myrrha (T.Nees) Engl.	48	EXUD	528	D	0	2	0	0	0	2	0	0	0	0	0	0	0	0	0	0	0	0	1	0	1	0
Commiphora myrrha (T.Nees) Engl.	48	EXUD	726	E	0	0	0	0	0	0	0	0	0	2	2	0	0	0	0	1	0	0	0	0	0	0
Commiphora myrrha (T.Nees) Engl.	48	EXUD	803	H	0	0	0	0	0	0	0	0	0	1	0	0	0	0	0	0	0	0	0	0	0	2
Commiphora myrrha (T.Nees) Engl.	48	EXUD	601	I	0	0	0	0	2	3	0	0	0	1	1	1	1	0	0	0	0	0	0	0	0	1
Commiphora myrrha (T.Nees) Engl.	48	EXUD	667	K	0	0	0	0	2	0	0	0	1	0	2	0	0	0	0	0	0	0	0	0	0	0
Conium maculatum L.	425	HERB	368	D	0	0	0	1	0	0	0	0	0	0	0	0	1	0	0	0	0	0	2	0	0	0
Conium maculatum L.	425	HERB	357	H	0	0	0	0	0	0	0	0	0	0	0	0	0	1	0	0	0	0	1	0	0	0
Conium maculatum L.	425	HERB	357	I	0	0	0	0	0	0	0	0	0	0	0	0	0	0	0	0	0	0	1	0	0	0
Conium maculatum L.	425	HERB	373	L	0	0	0	2	0	0	0	0	0	0	0	0	0	0	0	0	0	0	0	2	0	0
Conium maculatum L.	425	HERB	368	M	0	0	0	0	0	0	0	0	0	0	0	0	0	0	0	0	0	0	2	0	0	0
Conium maculatum L.	426	SEED	826	D	0	0	0	0	0	0	0	0	0	0	0	0	1	0	0	0	0	0	0	1	0	0
Conium maculatum L.	426	SEED	818	H	0	0	0	0	2	1	0	0	0	0	0	1	0	0	0	0	0	0	0	0	0	0
Conium maculatum L.	426	SEED	820	I	0	0	0	0	0	0	0	0	0	0	0	0	0	0	0	0	0	0	0	0	0	0
Conium maculatum L.	426	SEED	831	L	0	0	0	0	0	2	0	0	0	0	0	3	0	0	0	0	0	0	0	0	0	0
Conium maculatum L.	426	SEED	826	M	0	0	0	0	0	0	0	0	0	0	0	1	0	0	0	0	0	1	0	0	0	0
Convolvulus arvensis L.	394	LEAF	245	D	0	0	0	0	0	1	0	0	0	0	0	1	0	0	0	0	0	0	2	0	0	0
Convolvulus arvensis L.	394	LEAF	247	F	0	1	0	0	0	0	0	0	0	0	1	2	0	0	0	0	0	0	1	0	0	0
Convolvulus arvensis L.	394	LEAF	574	G	0	0	1	0	0	0	1	0	0	0	0	1	0	0	0	0	0	0	2	0	0	0
Convolvulus arvensis L.	394	LEAF	644	H	0	0	0	0	0	0	0	0	0	0	0	1	0	0	0	0	1	0	2	0	0	0
Convolvulus arvensis L.	394	LEAF	513	I	0	0	0	0	0	0	0	0	0	0	0	0	0	0	0	0	0	0	1	0	0	0
Convolvulus arvensis L.	394	LEAF	476	K	0	0	0	0	0	0	0	0	0	0	0	0	0	0	0	0	0	0	2	0	0	0
Convolvulus scammonia L.	483	EXUD	441	A	0	0	3	0	0	1	0	0	0	0	0	0	0	0	0	0	0	0	0	0	0	0
Convolvulus scammonia L.	483	EXUD	457	B	0	0	0	0	0	2	0	0	0	0	0	2	0	0	0	0	0	0	0	0	0	0
Convolvulus scammonia L.	483	EXUD	365	D	0	0	0	0	0	0	0	0	0	0	0	0	0	0	0	0	0	1	1	0	0	0
Convolvulus scammonia L.	483	EXUD	416	H	0	0	2	0	0	1	0	0	0	0	0	0	0	0	0	0	0	0	0	0	0	0
Convolvulus scammonia L.	483	EXUD	525	I	0	0	0	0	1	0	0	0	0	0	0	0	0	0	0	0	0	0	0	0	0	0
Convolvulus scammonia L.	483	EXUD	456	L	0	0	0	0	0	0	0	0	0	0	0	0	0	0	0	0	0	0	0	0	1	0
Convolvulus scammonia L.	659	SUBT	49	D	0	0	2	0	0	0	0	0	0	0	0	0	0	0	0	0	0	1	0	0	0	0
Convolvulus scammonia L.	659	SUBT	48	H	0	0	1	0	0	0	0	0	0	0	0	0	0	0	0	0	0	1	0	0	0	0
Convolvulus scammonia L.	659	SUBT	186	I	0	0	0	0	2	1	0	0	0	0	0	0	1	0	0	0	0	1	0	0	1	0
Convolvulus scammonia L.	659	SUBT	98	L	0	0	0	0	0	2	0	0	0	0	0	0	0	0	0	0	0	1	0	0	0	0
Coriandrum sativum L.	279	LEAF	446	A	0	0	0	1	0	0	0	0	0	0	0	0	0	0	0	0	0	0	1	0	0	0
Coriandrum sativum L.	279	LEAF	633	D	0	0	0	0	0	0	0	0	0	0	0	3	0	0	0	0	0	0	2	0	0	0
Coriandrum sativum L.	279	LEAF	573	F	0	0	0	1	0	0	0	0	0	0	0	1	0	0	0	0	0	0	1	1	0	0
Coriandrum sativum L.	279	LEAF	580	H	0	0	0	0	0	1	0	0	0	0	0	0	0	1	0	0	0	0	2	0	0	0
Coriandrum sativum L.	279	LEAF	479	K	0	0	0	0	0	0	0	0	0	0	0	0	0	0	0	0	0	0	1	0	0	0
Coriandrum sativum L.	279	LEAF	512	L	0	0	0	0	1	0	0	0	0	0	0	0	0	2	0	0	0	0	0	0	0	0
Coriandrum sativum L.	280	SEED	454	D	0	1	0	0	0	0	0	0	0	0	0	0	1	0	0	0	1	0	0	0	0	0
Coriandrum sativum L.	280	SEED	597	F	0	1	0	0	0	0	0	0	1	0	0	1	2	1	0	0	1	0	0	0	0	0
Coriandrum sativum L.	280	SEED	670	G	0	0	0	0	0	0	2	0	1	0	3	0	0	3	0	0	0	0	0	0	1	0
Coriandrum sativum L.	280	SEED	602	I	1	0	0	1	0	1	1	0	0	0	0	2	1	0	0	0	0	0	0	0	0	0
Coriandrum sativum L.	280	SEED	577	L	0	0	0	2	0	0	0	0	0	0	0	3	0	0	1	0	0	0	0	0	0	0
Coris monspeliensis L.	373	SUBT	518	B	0	0	0	0	2	3	0	0	0	0	0	0	0	0	0	0	0	0	0	0	0	0
Coris monspeliensis L.	373	SUBT	801	D	0	0	2	0	0	0	0	0	0	0	0	0	0	0	0	0	0	0	0	0	0	0
Coris monspeliensis L.	373	SUBT	459	E	1	0	0	0	0	0	0	0	0	0	0	0	1	0	0	0	0	0	2	0	0	0
Coris monspeliensis L.	373	SUBT	614	F	0	0	1	0	0	2	0	0	1	0	0	0	0	0	0	0	0	0	0	0	1	0
Coris monspeliensis L.	373	SUBT	600	G	0	0	1	0	0	2	0	0	0	0	0	0	0	0	1	0	0	0	0	0	1	0
Coris monspeliensis L.	373	SUBT	824	H	0	0	0	0	0	2	0	1	0	0	0	0	0	0	0	0	0	0	0	0	0	0
Coris monspeliensis L.	373	SUBT	541	L	0	1	0	0	0	0	0	0	0	0	2	0	3	0	0	0	0	0	0	0	0	0
Cormus domestica (L.) Spach	530	FRU	125	B	0	0	0	0	0	0	0	0	0	0	0	0	0	1	0	0	1	0	0	0	0	0
Cormus domestica (L.) Spach	530	FRU	277	D	0	0	0	0	0	0	0	0	0	0	0	0	0	0	0	0	2	2	0	0	3	0
Cormus domestica (L.) Spach	530	FRU	302	G	0	0	0	0	0	0	0	0	0	0	0	0	2	3	0	0	1	1	0	0	0	0
Cormus domestica (L.) Spach	530	FRU	265	H	0	0	0	1	0	0	0	0	0	0	0	0	0	0	0	0	2	0	0	0	1	0
Cormus domestica (L.) Spach	530	FRU	245	I	0	0	0	0	0	0	0	0	0	0	0	0	0	2	0	0	3	3	0	0	1	0
Cornus mas L.	124	FRU	667	B	0	0	0	0	0	0	0	0	0	0	0	0	0	3	0	0	0	1	0	0	0	0
Cornus mas L.	124	FRU	571	D	0	0	0	0	0	0	0	0	0	0	0	0	0	3	0	0	2	0	0	0	1	0
Cornus mas L.	124	FRU	706	E	0	0	0	0	0	0	0	0	0	0	0	0	0	0	0	0	1	1	0	0	0	0
Cornus mas L.	124	FRU	580	G	1	0	0	0	0	0	2	1	0	0	0	0	3	0	0	0	0	1	0	0	0	0
Cornus mas L.	124	FRU	569	I	0	0	0	0	0	0	0	0	0	0	0	0	0	3	0	0	3	1	0	0	0	0
Cornus mas L.	124	FRU	509	K	0	0	0	0	0	0	0	0	0	0	0	0	0	1	0	0	3	0	0	0	0	0
Cornus mas L.	125	LEAF	390	B	0	0	0	0	0	1	0	0	0	0	0	1	0	0	0	0	0	0	1	0	0	0
Cornus mas L.	125	LEAF	588	D	0	0	0	0	0	0	0	0	0	0	0	0	0	0	0	0	0	0	3	0	0	0
Cornus mas L.	125	LEAF	338	E	0	0	0	0	0	1	0	0	0	0	0	0	0	0	0	0	0	0	2	0	0	0
Cornus mas L.	125	LEAF	485	G	0	0	0	0	0	0	0	0	0	0	0	0	0	0	0	0	0	0	2	3	2	0
Cornus mas L.	125	LEAF	509	K	0	0	0	0	0	0	0	0	0	0	0	0	0	0	0	0	0	0	2	0	0	0
Coronilla scorpioides (L.) W.D.J.Koch	662	HERB	97	B	0	0	0	0	0	1	0	0	0	0	0	1	0	0	0	0	0	0	0	0	0	0
Coronilla scorpioides (L.) W.D.J.Koch	662	HERB	39	D	0	0	0	0	0	0	0	0	0	0	0	3	0	0	0	0	0	2	2	0	0	0
Coronilla scorpioides (L.) W.D.J.Koch	662	HERB	55	H	0	0	0	0	0	1	0	0	1	0	0	0	0	0	0	0	0	0	0	2	0	0
Coronilla scorpioides (L.) W.D.J.Koch	662	HERB	144	I	0	0	0	0	2	2	0	0	0	0	0	0	0	0	0	0	0	0	0	0	0	0
Corylus avellana L.	129	SEED	423	A	0	0	1	0	0	0	0	0	0	0	0	0	0	0	2	0	0	2	0	0	0	0
Corylus avellana L.	129	SEED	495	B	0	0	0	0	0	0	0	0	0	0	0	0	0	0	2	0	0	0	0	0	0	0
Corylus avellana L.	129	SEED	594	D	0	0	0	0	0	0	2	0	0	0	0	0	0	0	3	0	0	0	0	0	0	0
Corylus avellana L.	129	SEED	631	E	0	0	0	0	0	0	0	0	0	0	0	0	0	0	0	0	0	0	0	0	0	0
Corylus avellana L.	129	SEED	760	H	0	0	0	0	0	0	0	0	0	0	0	0	0	0	3	0	0	1	0	0	0	0
Corylus avellana L.	129	SEED	759	I	0	0	0	0	0	0	0	0	0	0	0	0	0	0	3	3	0	2	0	0	0	2
Corylus avellana L.	129	SEED	702	I	0	0	0	0	0	0	0	0	0	0	0	0	0	0	3	3	0	1	0	0	0	2
Crataegus azarolus L.	121	FRU	357	D	0	0	1	0	0	0	0	0	0	0	0	0	0	0	0	0	2	0	0	0	0	0
Crataegus azarolus L.	121	FRU	337	E	0	0	0	0	0	0	0	0	0	0	0	0	0	0	0	0	3	3	0	0	0	0
Crataegus azarolus L.	121	FRU	389	F	0	0	0	0	0	0	0	0	0	0	0	0	0	0	0	0	2	1	0	0	0	0
Crataegus azarolus L.	121	FRU	573	G	1	0	0	0	0	0	0	0	0	0	0	0	3	0	0	0	2	2	0	0	0	0
Crataegus azarolus L.	121	FRU	713	H	0	0	0	0	0	0	0	0	0	0	0	0	0	0	0	0	2	0	0	0	1	0
Crataegus azarolus L.	121	FRU	531	I	0	0	0	0	0	0	0	0	0	0	0	0	0	2	0	0	2	2	0	0	0	0
Crataegus azarolus L.	121	FRU	526	L	0	0	0	0	0	0	0	0	0	0	0	0	0	2	0	0	1	0	0	0	0	0
Crataegus germanica (L.) Kuntze	122	FRU	459	A	0	0	0	0	0	0	0	0	0	0	0	0	0	0	0	0	2	2	0	0	0	0
Crataegus germanica (L.) Kuntze	122	FRU	328	B	0	0	0	0	0	0	0	0	0	0	0	0	1	0	0	0	0	3	0	0	0	0
Crataegus germanica (L.) Kuntze	122	FRU	706	D	0	0	0	0	0	0	0	0	0	0	0	0	0	0	0	0	3	3	0	0	0	0
Crataegus germanica (L.) Kuntze	122	FRU	380	G	0	0	0	0	0	0	0	0	0	0	0	0	0	0	0	0	3	2	0	0	0	0
Crataegus germanica (L.) Kuntze	122	FRU	424	H	0	0	0	0	0	0	0	0	0	0	0	1	0	1	0	0	2	1	0	0	1	0
Crataegus germanica (L.) Kuntze	122	FRU	706	K	0	0	0	0	0	0	0	0	0	0	0	0	0	0	0	0	2	1	0	0	0	0
Crataegus sp.	524	FRU	590	B	0	0	0	0	0	0	0	0	0	0	0	0	3	0	0	0	1	0	0	0	0	0
Crataegus sp.	524	FRU	529	D	0	0	0	0	0	0	0	0	0	0	0	0	0	0	0	0	3	1	0	0	0	0
Crataegus sp.	524	FRU	726	G	0	0	0	0	0	0	0	0	0	0	0	0	2	2	0	0	0	1	0	0	0	0
Crataegus sp.	524	FRU	781	H	0	0	0	0	0	0	0	0	0	0	0	1	0	1	0	0	3	2	0	0	0	0
Crataegus sp.	524	FRU	716	I	0	0	0	0	0	0	0	0	0	0	0	0	0	2	0	0	3	1	0	0	0	0
Cressa cretica L.	345	SUBT	347	B	0	0	0	3	0	0	0	0	0	0	0	0	0	0	0	0	0	0	0	0	0	0
Cressa cretica L.	345	SUBT	469	D	0	0	0	2	0	0	0	0	0	1	0	0	0	0	0	0	0	0	0	0	0	0
Cressa cretica L.	345	SUBT	444	H	0	0	0	0	0	1	0	0	0	0	0	0	0	0	0	0	0	0	0	0	0	0
Cressa cretica L.	345	SUBT	542	I	0	0	0	1	1	0	0	0	0	0	0	0	0	0	0	0	0	0	0	0	1	0
Cressa cretica L.	345	SUBT	465	K	0	0	0	1	0	0	0	0	0	0	0	0	0	0	0	0	0	0	0	0	0	0
Crithmum maritimum L.	177	LEAF	455	B	0	0	0	0	0	0	0	0	2	0	0	1	0	0	0	0	0	0	0	0	0	0
Crithmum maritimum L.	177	LEAF	705	D	0	3	0	0	0	0	0	0	0	0	0	3	2	0	0	0	0	0	0	0	0	0
Crithmum maritimum L.	177	LEAF	535	F	0	0	0	1	0	0	1	0	0	0	0	2	0	2	0	0	0	0	1	1	0	0
Crithmum maritimum L.	177	LEAF	631	G	0	0	0	0	0	0	0	0	0	0	0	1	0	0	0	0	0	0	2	0	0	0
Crithmum maritimum L.	177	LEAF	554	H	0	0	0	2	1	0	1	0	2	0	0	3	1	0	0	0	0	0	0	0	0	0
Crithmum maritimum L.	177	LEAF	655	K	0	0	0	0	0	0	0	0	0	0	1	2	0	0	0	0	0	0	1	0	0	0
Crithmum maritimum L.	178	SEED	372	A	0	0	0	3	0	0	0	0	1	0	0	0	0	0	0	0	0	2	0	0	0	0
Crithmum maritimum L.	178	SEED	357	D	0	3	0	1	0	0	0	0	0	0	0	2	1	0	0	0	0	0	0	0	0	0
Crithmum maritimum L.	178	SEED	580	E	0	0	0	0	0	0	0	0	0	0	0	0	0	0	0	0	0	0	0	0	0	0
Crithmum maritimum L.	178	SEED	523	H	0	0	0	0	0	1	1	0	1	0	1	2	1	0	0	0	0	0	0	0	0	0
Crithmum maritimum L.	178	SEED	530	I	0	2	0	3	0	0	0	0	0	0	1	2	2	0	0	0	0	0	0	0	0	0
Crithmum maritimum L.	178	SEED	509	K	0	0	0	0	0	0	0	0	0	0	1	2	1	0	0	0	0	0	0	0	0	0
Crithmum maritimum L.	178	SEED	759	M	0	0	0	0	0	2	0	0	0	0	0	0	1	2	0	0	0	0	0	0	0	0
Crithmum maritimum L.	540	SUBT	171	B	0	1	0	0	0	1	0	0	0	0	2	0	0	0	0	0	0	0	0	0	0	0
Crithmum maritimum L.	540	SUBT	157	D	0	2	2	0	0	0	0	0	0	0	0	3	2	0	0	0	0	0	0	0	0	0
Crithmum maritimum L.	540	SUBT	307	G	0	1	0	0	0	0	0	0	0	0	0	0	0	1	0	0	0	2	0	0	0	0
Crithmum maritimum L.	540	SUBT	185	H	0	0	1	0	0	1	2	0	0	0	0	2	1	0	0	0	0	2	0	0	0	0
Crithmum maritimum L.	540	SUBT	301	I	1	0	0	2	0	0	0	0	0	0	0	1	1	0	0	1	0	3	0	0	0	0
Crithmum maritimum L.	540	SUBT	192	K	0	0	1	0	0	0	0	0	0	1	0	0	0	0	0	0	0	0	0	0	0	0
Crithmum maritimum L.	540	SUBT	190	L	0	0	0	0	0	0	0	0	0	0	1	2	2	0	0	0	0	3	0	0	0	0
Crocus sativus L.	13	FLOW	412	A	0	0	0	0	0	1	0	0	0	0	0	2	1	0	0	0	0	0	0	0	0	0
Crocus sativus L.	13	FLOW	500	B	0	0	0	0	3	2	0	0	0	0	0	0	0	0	0	0	0	0	0	0	0	0
Crocus sativus L.	13	FLOW	481	D	0	0	0	0	0	1	0	0	0	0	0	0	0	0	0	0	0	0	0	0	0	0
Crocus sativus L.	13	FLOW	406	F	0	0	0	1	0	0	1	0	0	0	0	3	2	0	0	0	0	0	0	0	0	0
Crocus sativus L.	13	FLOW	407	G	0	0	0	2	0	0	3	2	0	0	0	2	0	0	0	0	0	0	0	0	0	0
Crocus sativus L.	13	FLOW	688	H	0	0	0	0	0	1	0	0	0	1	0	2	0	0	0	0	0	0	0	0	0	0
Crocus sativus L.	13	FLOW	502	K	0	0	0	0	0	1	0	1	0	0	0	2	1	0	0	0	0	0	0	0	0	0
Crocus sativus L.	513	SUBT	125	B	0	0	0	0	0	2	0	0	0	0	0	0	0	0	0	0	1	0	0	0	0	0
Crocus sativus L.	513	SUBT	118	D	0	0	0	0	0	1	0	0	0	0	0	0	0	0	2	0	0	2	0	0	0	0
Crocus sativus L.	513	SUBT	300	E	0	0	0	2	0	1	0	1	0	0	0	0	0	0	0	0	0	0	0	0	1	0
Crocus sativus L.	513	SUBT	307	G	2	0	0	0	0	3	0	0	0	0	0	0	2	0	0	0	0	0	0	0	0	0
Crocus sativus L.	513	SUBT	303	H	0	0	2	0	0	0	0	0	0	0	0	0	0	0	0	2	0	0	0	0	0	0
Crocus sativus L.	513	SUBT	228	K	0	0	0	0	0	0	0	0	0	0	0	0	1	0	0	0	0	0	0	0	0	0
Cucumis melo L.	185	SEED	568	A	0	0	0	0	0	0	0	0	0	0	0	0	0	0	2	2	0	1	0	0	0	0
Cucumis melo L.	185	SEED	252	B	0	0	0	0	0	0	0	0	0	0	0	0	0	0	0	0	2	1	0	0	0	0
Cucumis melo L.	185	SEED	561	D	0	0	0	0	0	0	0	0	0	0	0	0	0	0	3	0	2	2	0	0	0	0
Cucumis melo L.	185	SEED	382	E	0	0	0	0	0	0	0	0	0	0	0	0	0	0	0	1	0	0	0	0	0	0
Cucumis melo L.	185	SEED	184	F	0	0	0	0	0	0	0	0	0	0	0	0	1	0	0	0	1	2	0	0	0	0
Cucumis melo L.	185	SEED	171	G	0	0	0	0	0	1	0	0	0	0	0	0	0	0	0	1	2	2	0	0	0	0
Cucumis melo L.	185	SEED	227	K	0	0	0	0	0	0	0	0	0	0	0	0	0	0	0	2	1	0	0	0	0	0
Cucumis melo L.	186	SUBT	391	A	0	0	2	0	0	0	0	0	0	0	0	0	1	0	0	0	0	0	0	0	0	0
Cucumis melo L.	186	SUBT	438	B	0	0	0	3	0	1	0	0	0	0	0	0	0	0	0	0	0	0	0	0	0	0
Cucumis melo L.	186	SUBT	307	D	0	0	1	1	0	0	0	0	0	0	0	0	0	0	0	0	0	0	0	0	0	0
Cucumis melo L.	186	SUBT	532	E	0	0	0	0	2	2	0	0	0	0	0	0	0	1	0	0	0	0	2	0	0	0
Cucumis melo L.	186	SUBT	313	H	0	0	1	0	0	1	0	0	0	0	0	0	0	0	0	0	0	0	0	0	0	0
Cucumis melo L.	186	SUBT	434	K	0	0	1	1	0	0	0	0	0	0	0	0	0	0	0	0	0	0	0	0	0	0
Cucumis melo L.	542	FRU	377	B	0	0	0	0	0	0	0	0	0	0	0	0	0	0	0	0	2	2	0	0	0	0
Cucumis melo L.	542	FRU	513	D	0	0	0	0	0	0	0	0	0	0	0	0	0	0	0	0	3	3	0	0	0	0
Cucumis melo L.	542	FRU	513	G	0	0	0	0	0	0	0	0	0	0	0	0	0	2	0	0	3	3	0	0	0	0
Cucumis melo L.	542	FRU	398	K	0	0	0	2	0	0	0	0	0	0	0	0	0	0	0	0	0	1	0	0	0	0
Cucumis melo L.	542	FRU	442	L	0	0	0	2	2	0	0	0	0	0	0	0	0	0	0	0	3	0	0	0	0	2
Cucumis sativus L.	587	SEED	300	D	0	0	0	0	0	0	0	0	0	0	0	0	0	0	0	1	0	0	0	0	0	0
Cucumis sativus L.	587	SEED	160	H	0	0	0	0	0	0	0	0	0	0	0	0	0	0	2	1	0	0	0	0	0	0
Cucumis sativus L.	587	SEED	245	I	0	0	0	0	0	0	0	0	0	0	0	0	0	0	2	3	0	2	0	0	0	2
Cucumis sativus L.	587	SEED	306	K	0	0	0	0	0	0	0	0	0	0	0	0	0	0	0	1	0	0	0	0	0	0
Cucumis sativus L.	587	SEED	364	K	0	0	0	0	0	0	0	0	0	0	0	0	0	0	0	1	0	0	0	0	0	0
Cucumis sativus L.	595	FRU	171	B	2	0	0	0	2	0	0	0	0	0	0	0	0	0	0	0	1	0	0	0	0	0
Cucumis sativus L.	595	FRU	110	D	0	1	0	2	0	0	0	0	0	0	0	0	0	0	0	0	0	1	0	0	0	0
Cucumis sativus L.	595	FRU	366	I	0	0	0	3	0	0	0	0	0	0	0	0	0	0	0	0	0	2	2	0	0	0
Cucumis sativus L.	595	FRU	190	L	0	0	0	3	2	0	0	0	0	0	0	0	0	0	0	0	0	0	0	0	0	0
Cucumis sativus L.	708	LEAF	70	A	0	0	0	0	0	0	0	0	0	0	0	0	0	0	0	0	0	0	3	0	2	0
Cucumis sativus L.	708	LEAF	56	D	0	0	0	1	0	3	0	0	0	0	0	0	0	0	0	0	0	0	2	0	0	0
Cucumis sativus L.	708	LEAF	58	H	0	0	0	0	1	2	0	0	0	0	0	0	0	0	0	0	0	0	0	0	0	2
Cucumis sativus L.	708	LEAF	51	I	0	0	0	0	2	2	0	0	0	0	0	0	0	0	0	0	0	0	2	0	0	0
Cucumis sativus L.	708	LEAF	64	K	0	0	0	0	0	1	0	0	0	1	0	0	0	0	0	0	0	0	2	0	0	0
Cucumis sativus L.	708	LEAF	78	M	0	0	0	1	2	3	0	0	0	0	0	0	0	0	0	0	0	0	2	0	0	0
Cuminum cyminum L.	277	SEED	581	A	0	0	0	0	0	0	0	0	0	0	0	3	3	0	0	0	0	0	0	0	0	0
Cuminum cyminum L.	277	SEED	725	B	0	0	0	0	0	3	0	0	2	0	0	0	2	0	0	1	0	0	0	0	0	0
Cuminum cyminum L.	277	SEED	570	D	0	1	0	0	0	0	0	0	0	0	0	2	1	0	0	0	0	0	0	0	0	0
Cuminum cyminum L.	277	SEED	513	F	0	0	0	0	0	0	0	0	0	1	0	2	1	1	0	0	0	0	0	0	0	0
Cuminum cyminum L.	277	SEED	865	H	0	0	0	1	0	0	3	0	0	0	3	3	2	0	0	0	0	0	0	0	0	0
Cuminum cyminum L.	277	SEED	867	I	0	0	0	0	2	2	0	0	0	0	0	0	0	0	0	0	0	0	2	0	0	0
Cuminum cyminum L.	277	SEED	531	K	0	0	0	0	0	0	0	0	0	1	0	0	0	0	0	0	0	0	1	0	0	0
Cuminum cyminum L.	277	SEED	526	L	0	1	0	1	0	0	0	0	0	0	3	0	2	1	0	0	0	0	0	0	0	0
Cupressus sempervirens L.	55	LEAF	504	D	0	0	0	0	0	0	0	0	2	0	0	2	0	0	0	0	0	0	2	0	0	0
Cupressus sempervirens L.	55	LEAF	648	F	0	0	0	0	0	2	0	0	2	2	0	0	1	1	0	0	0	0	0	0	0	0
Cupressus sempervirens L.	55	LEAF	605	G	0	0	0	0	0	0	0	0	0	0	2	0	0	0	0	0	0	0	0	0	1	0
Cupressus sempervirens L.	55	LEAF	649	I	1	0	0	0	0	1	0	0	0	0	1	2	0	0	0	0	0	0	0	0	1	0
Cupressus sempervirens L.	55	LEAF	600	L	0	1	0	0	0	0	0	2	0	1	0	0	0	0	0	0	0	0	0	0	3	0
Cupressus sempervirens L.	55	LEAF	887	M	0	0	0	0	1	1	0	0	0	0	0	0	0	0	0	1	0	0	1	0	0	0
Cupressus sempervirens L.	56	FRU	510	B	0	0	0	0	2	0	0	0	1	0	0	0	0	0	0	0	0	0	0	0	0	0
Cupressus sempervirens L.	56	FRU	793	D	0	3	0	0	0	0	0	0	0	0	0	3	0	0	0	0	0	0	0	0	2	0
Cupressus sempervirens L.	56	FRU	826	E	1	0	1	0	0	0	0	0	0	3	3	3	1	0	0	0	0	0	0	0	0	0
Cupressus sempervirens L.	56	FRU	654	G	2	0	0	0	0	0	0	0	0	0	2	0	0	3	0	0	0	0	0	0	2	0
Cupressus sempervirens L.	56	FRU	626	H	0	0	0	0	0	1	3	0	0	0	3	3	0	0	0	0	0	0	0	0	3	0
Cupressus sempervirens L.	56	FRU	668	L	0	0	0	0	0	0	0	0	0	3	2	0	0	0	0	0	1	0	0	0	3	0
Cuscuta sp.	488	HERB	608	L	0	1	0	0	0	0	0	0	0	0	0	0	1	2	0	0	0	0	0	0	0	0
Cuscuta sp.	488	HERB	477	A	0	0	1	0	0	0	0	0	0	0	0	0	0	0	0	0	0	0	0	0	0	0
Cuscuta sp.	488	HERB	518	B	0	0	0	0	0	2	0	0	0	0	0	1	0	0	0	0	0	0	0	1	0	0
Cuscuta sp.	488	HERB	793	D	0	0	0	0	0	1	0	0	0	0	0	0	0	0	0	0	0	0	2	1	0	0
Cuscuta sp.	488	HERB	514	H	0	0	0	2	0	1	0	0	0	0	0	1	1	0	0	0	0	0	0	0	0	0
Cuscuta sp.	488	HERB	586	K	0	0	0	0	0	0	0	0	0	0	0	0	0	0	0	0	0	0	1	0	0	0
Cyclamen repandum Sm.	206	SUBT	594	B	0	0	1	0	0	3	0	0	0	0	0	0	2	0	0	0	0	0	0	0	0	0
Cyclamen repandum Sm.	206	SUBT	703	D	0	0	2	0	0	2	0	0	0	0	0	0	3	0	0	0	0	2	0	0	0	0
Cyclamen repandum Sm.	206	SUBT	667	F	0	0	1	0	0	1	0	0	0	1	0	0	2	2	0	0	0	0	0	0	0	0
Cyclamen repandum Sm.	206	SUBT	455	H	2	0	0	1	0	2	0	0	0	0	0	0	2	0	0	0	0	1	0	0	0	0
Cyclamen repandum Sm.	206	SUBT	773	I	0	0	0	0	2	0	0	0	2	0	0	0	0	0	0	2	0	0	0	0	0	0
Cyclamen repandum Sm.	206	SUBT	577	K	0	0	0	0	0	0	0	0	0	2	0	0	1	0	0	0	0	0	0	0	0	0
Cydonia oblonga Mill.	114	FRU	430	D	0	0	0	0	0	0	0	0	0	0	0	0	0	0	0	0	2	0	0	0	0	0
Cydonia oblonga Mill.	114	FRU	474	F	0	0	0	1	0	0	0	0	0	0	0	1	1	1	0	0	0	2	0	0	0	0
Cydonia oblonga Mill.	114	FRU	531	G	0	0	0	0	0	0	0	0	0	0	0	0	0	1	0	0	2	2	0	0	0	0
Cydonia oblonga Mill.	114	FRU	480	H	0	0	0	0	0	0	0	0	0	0	0	0	0	0	0	0	2	0	0	0	0	0
Cydonia oblonga Mill.	114	FRU	391	K	0	0	0	0	0	0	0	1	0	0	0	0	0	0	0	0	2	2	0	0	0	0
Cydonia oblonga Mill.	115	FLOW	184	A	0	0	1	1	0	1	0	0	0	0	0	0	0	0	0	0	0	0	0	0	0	0
Cydonia oblonga Mill.	115	FLOW	164	D	0	0	0	0	0	0	0	0	0	0	0	0	0	0	0	0	0	0	1	0	0	0
Cydonia oblonga Mill.	115	FLOW	164	F	0	0	0	0	0	0	0	0	0	0	0	0	0	0	0	0	0	0	0	1	0	0
Cydonia oblonga Mill.	115	FLOW	396	I	0	0	0	0	0	0	0	0	0	0	0	0	0	0	0	0	0	0	0	0	0	0
Cynanchum acutum L.	703	LEAF	98	A	0	0	0	0	0	2	0	0	0	0	0	0	0	0	0	0	0	0	2	0	0	0
Cynanchum acutum L.	703	LEAF	96	D	0	0	0	0	0	0	0	0	0	0	0	2	0	0	0	0	0	0	2	0	0	0
Cynanchum acutum L.	703	LEAF	92	D	2	0	0	0	0	0	0	0	0	0	0	0	1	0	0	0	0	0	1	0	0	0
Cynanchum acutum L.	703	LEAF	99	H	0	0	0	0	0	1	0	0	0	0	0	1	0	0	0	0	0	0	1	0	0	0
Cynanchum acutum L.	703	LEAF	94	I	0	0	0	0	0	2	0	0	0	0	0	2	0	0	0	0	0	0	2	0	0	0
Cynanchum acutum L.	703	LEAF	92	K	0	0	0	0	0	0	0	0	0	1	0	0	0	0	0	0	0	0	2	0	0	0
Cynara cardunculus L.	243	SUBT	715	A	0	0	1	0	0	2	0	0	0	0	0	0	0	0	0	0	0	0	0	0	0	0
Cynara cardunculus L.	243	SUBT	833	D	0	0	2	0	0	0	0	0	0	0	0	0	0	0	0	0	0	0	0	0	0	0
Cynara cardunculus L.	243	SUBT	507	H	0	0	2	0	0	0	0	0	0	0	0	0	0	0	0	0	0	0	0	0	0	0
Cynara cardunculus L.	243	SUBT	624	I	0	0	1	0	0	0	1	0	0	0	0	0	0	0	0	1	0	1	0	0	0	0
Cynara cardunculus L.	646	HERB	67	B	0	0	0	1	0	3	0	0	0	0	0	0	0	0	0	0	0	0	1	0	0	0
Cynara cardunculus L.	646	HERB	37	D	0	0	0	3	0	3	0	0	0	0	0	0	0	0	0	0	0	0	3	0	0	0
Cynara cardunculus L.	646	HERB	37	H	0	0	0	1	1	2	0	0	0	0	0	0	0	1	0	0	0	0	0	0	0	0
Cynara cardunculus L.	646	HERB	87	L	0	0	0	2	2	2	0	0	0	0	0	0	0	0	0	0	1	0	0	0	0	0
Cynodon dactylon (L.) Pers.	388	SUBT	339	B	0	0	2	0	0	0	0	0	0	0	0	0	0	0	0	0	0	0	0	0	0	0
Cynodon dactylon (L.) Pers.	388	SUBT	730	D	0	0	3	0	0	0	0	0	0	0	0	0	0	0	0	0	0	0	0	0	0	0
Cynodon dactylon (L.) Pers.	388	SUBT	374	E	0	0	1	0	0	1	0	0	0	0	0	0	0	0	0	0	0	0	2	2	0	0
Cynodon dactylon (L.) Pers.	388	SUBT	529	F	0	0	2	0	0	0	0	0	0	0	0	1	0	0	0	0	0	0	0	0	0	0
Cynodon dactylon (L.) Pers.	388	SUBT	798	H	0	0	2	0	0	0	0	0	0	0	0	0	0	0	0	0	0	0	0	0	0	0
Cynodon dactylon (L.) Pers.	388	SUBT	435	K	0	0	0	0	0	0	0	0	0	2	0	0	0	0	0	0	0	0	0	0	0	0
Cyperus papyrus L.	75	HERB	489	A	0	0	1	0	0	0	0	0	0	0	0	0	0	0	0	0	0	0	1	0	0	0
Cyperus papyrus L.	75	HERB	649	D	0	0	0	3	0	0	0	0	0	0	0	0	0	0	0	0	0	0	1	2	0	0
Cyperus papyrus L.	75	HERB	440	E	0	0	1	0	0	2	0	0	0	0	0	0	0	0	0	1	0	0	2	0	0	0
Cyperus papyrus L.	75	HERB	467	F	0	0	2	2	0	0	0	0	0	0	0	0	0	0	0	0	0	1	2	1	0	0
Cyperus papyrus L.	75	HERB	581	G	0	0	0	3	0	0	0	0	0	0	0	0	0	0	0	0	0	0	1	1	0	0
Cyperus papyrus L.	75	HERB	666	K	0	0	0	0	0	0	0	0	0	0	0	0	0	0	0	0	0	0	1	2	0	0
Cyperus papyrus L.	768	SUBT	175	H	0	0	0	0	0	0	0	0	0	0	0	0	0	0	0	0	0	0	0	0	0	0
Cyperus papyrus L.	768	SUBT	175	I	0	0	0	0	0	0	0	0	0	0	0	0	0	1	0	0	0	2	0	0	1	0
Cyperus papyrus L.	768	SUBT	177	L	0	0	0	3	0	0	0	0	0	0	0	0	0	2	0	0	0	0	0	0	0	0
Cyperus papyrus L.	768	SUBT	187	M	0	0	0	1	0	1	0	0	0	0	0	0	0	0	0	0	0	0	1	0	0	0
Cyperus rotundus L.	2	SUBT	692	A	0	0	0	0	0	0	0	3	0	0	0	3	0	0	0	0	0	0	0	0	0	0
Cyperus rotundus L.	2	SUBT	764	B	0	0	0	0	0	3	0	2	0	0	0	0	0	0	0	0	0	0	0	0	0	0
Cyperus rotundus L.	2	SUBT	734	D	0	3	1	0	0	0	0	0	0	3	0	0	3	0	0	0	0	0	0	0	0	0
Cyperus rotundus L.	2	SUBT	679	E	0	0	2	0	0	2	0	2	0	2	0	0	0	0	0	0	0	0	0	0	0	0
Cyperus rotundus L.	2	SUBT	677	G	1	0	0	0	0	0	0	3	0	0	0	0	3	0	0	0	0	0	0	0	0	0
Cyperus rotundus L.	2	SUBT	484	H	1	0	0	0	0	1	2	1	0	0	2	0	0	0	0	0	0	0	0	0	0	0
Cyperus rotundus L.	2	SUBT	596	L	0	2	0	0	0	0	0	0	0	0	3	1	1	0	0	0	0	2	0	0	0	0
Cytinus hypocistis (L.) L.	88	HERB	747	A	0	0	3	0	0	0	0	0	0	0	0	0	0	0	0	0	0	0	0	0	3	0
Cytinus hypocistis (L.) L.	88	HERB	492	D	0	0	0	0	0	2	0	0	0	0	0	0	0	0	2	0	1	0	0	0	3	0
Cytinus hypocistis (L.) L.	88	HERB	803	G	0	0	0	2	0	1	0	0	0	0	0	1	0	0	0	0	0	0	0	0	0	0
Cytinus hypocistis (L.) L.	88	HERB	613	H	0	0	0	0	2	3	0	0	0	0	0	0	0	0	0	0	0	0	0	0	3	0
Cytinus hypocistis (L.) L.	88	HERB	678	L	0	0	0	1	2	3	0	0	0	0	0	0	0	0	0	0	0	0	0	0	1	0
Danae racemosa (L.) Moench	400	SUBT	212	D	0	0	2	0	0	0	0	0	0	0	0	1	0	0	0	0	0	2	0	0	0	0
Danae racemosa (L.) Moench	400	SUBT	184	E	0	0	2	0	1	2	0	0	0	0	1	0	0	0	0	0	0	0	2	1	0	0
Danae racemosa (L.) Moench	400	SUBT	114	G	0	0	0	0	0	0	0	0	0	0	0	0	0	0	0	0	0	2	0	0	2	0
Danae racemosa (L.) Moench	400	SUBT	347	I	0	0	0	0	0	0	0	0	0	0	0	0	0	0	0	2	0	2	0	0	0	0
Danae racemosa (L.) Moench	400	SUBT	330	L	0	0	0	0	0	0	0	0	0	0	0	0	0	0	0	0	0	2	0	0	0	0
Danae racemosa (L.) Moench	400	SUBT	576	M	0	0	0	0	0	0	0	0	0	0	0	0	1	0	0	0	0	1	0	0	0	0
Daphne gnidium L.	26	LEAF	536	D	0	0	0	0	0	2	0	0	0	0	0	0	0	0	0	0	0	0	1	0	0	0
Daphne gnidium L.	26	LEAF	658	F	0	0	0	0	0	1	0	0	1	0	0	0	1	1	0	0	0	0	1	0	0	0
Daphne gnidium L.	26	LEAF	638	H	0	0	0	0	0	1	0	0	0	1	0	1	0	0	0	0	0	0	2	0	0	0
Daphne gnidium L.	26	LEAF	689	I	1	0	0	0	0	0	0	0	0	0	0	0	1	0	0	0	0	0	1	0	0	0
Daphne gnidium L.	26	LEAF	700	L	0	0	0	0	2	2	0	0	0	0	0	0	0	0	0	0	0	0	0	0	0	0
Daphne gnidium L.	516	SEED	282	B	0	0	0	0	0	2	0	0	0	0	0	0	2	0	0	0	1	0	0	0	0	0
Daphne gnidium L.	516	SEED	170	D	0	0	0	0	0	0	0	0	0	0	0	2	2	0	0	0	1	3	0	0	0	0
Daphne gnidium L.	516	SEED	182	F	0	0	0	1	0	0	0	0	0	0	0	1	0	0	0	0	1	2	0	0	0	0
Daphne gnidium L.	516	SEED	220	H	0	0	0	0	0	1	0	0	0	0	0	0	0	0	0	0	1	1	0	0	0	0
Daphne laureola L.	463	LEAF	615	A	0	0	0	0	0	0	0	0	0	0	0	0	0	0	0	0	0	0	1	0	0	0
Daphne laureola L.	463	LEAF	506	B	0	0	0	0	0	1	0	0	0	0	0	0	0	0	0	0	0	0	1	0	0	0
Daphne laureola L.	463	LEAF	377	D	0	0	0	0	0	0	0	0	0	0	0	0	0	0	0	0	0	0	2	1	0	0
Daphne laureola L.	463	LEAF	329	F	0	0	0	0	0	1	0	0	0	0	0	1	0	0	0	0	0	0	1	2	0	0
Daphne laureola L.	463	LEAF	395	G	0	0	0	0	0	0	0	0	0	0	0	0	0	0	0	0	0	0	2	1	0	0
Daphne laureola L.	463	LEAF	782	H	0	0	0	0	0	0	0	0	0	0	0	0	0	0	0	0	0	0	2	0	0	1
Daphne laureola L.	463	LEAF	500	L	0	0	0	0	0	1	0	0	0	0	0	0	0	0	0	0	0	0	2	0	0	0
Daphne laureola L.	697	FRU	133	D	3	0	0	0	0	0	0	0	0	0	0	0	0	0	2	0	0	1	1	0	0	0
Daphne laureola L.	697	FRU	136	H	0	0	0	0	0	1	0	0	0	0	0	0	0	0	1	0	0	0	0	0	0	0
Daphne laureola L.	697	FRU	131	I	2	0	0	0	2	0	0	0	0	0	0	0	0	0	2	0	0	0	0	0	0	0
Daphne laureola L.	697	FRU	143	L	2	0	0	0	2	1	0	0	0	0	0	0	0	1	2	0	0	0	0	0	0	0
Daphne oleoides Schreb.	484	LEAF	732	B	0	0	0	0	0	2	0	0	0	0	0	0	0	0	0	0	0	0	1	0	0	0
Daphne oleoides Schreb.	484	LEAF	411	D	0	0	0	0	0	1	0	0	0	0	0	1	0	0	0	0	0	0	2	0	0	0
Daphne oleoides Schreb.	484	LEAF	413	F	0	0	0	0	0	2	0	0	1	0	0	1	0	1	0	0	0	1	0	0	0	0
Daphne oleoides Schreb.	484	LEAF	481	H	0	0	0	0	0	0	0	0	0	0	0	0	0	0	0	0	0	0	1	0	0	0
Daphne oleoides Schreb.	484	LEAF	652	L	0	0	0	0	0	2	0	0	0	0	0	0	0	0	0	0	0	0	0	0	0	0
Daucus carota L.	188	SUBT	606	B	0	0	1	0	0	0	0	0	0	0	0	0	0	0	0	0	0	0	0	0	0	0
Daucus carota L.	188	SUBT	511	D	1	0	2	0	0	0	0	0	0	0	0	0	0	0	1	0	0	0	0	0	0	0
Daucus carota L.	188	SUBT	498	E	0	0	1	0	0	0	0	0	0	0	0	0	0	0	0	0	0	0	1	0	0	0
Daucus carota L.	188	SUBT	446	G	0	0	1	0	0	0	0	0	0	0	0	0	0	0	0	0	0	0	0	0	0	0
Daucus carota L.	188	SUBT	922	H	0	0	1	0	0	0	0	0	0	0	0	1	0	0	0	0	2	0	0	0	0	0
Daucus carota L.	188	SUBT	724	K	0	0	2	0	0	0	0	0	0	0	0	0	0	0	0	0	0	0	0	0	0	0
Daucus carota L.	189	LEAF	557	B	0	0	1	1	0	0	0	0	0	0	0	0	0	0	0	0	0	0	0	0	0	0
Daucus carota L.	189	LEAF	494	D	0	2	0	0	0	0	0	0	0	0	0	0	1	0	0	0	0	0	1	0	0	0
Daucus carota L.	189	LEAF	525	G	0	1	0	1	0	0	0	0	1	0	0	0	0	2	0	0	0	0	0	0	0	0
Daucus carota L.	189	LEAF	541	H	0	0	0	1	0	1	0	0	0	0	0	2	0	0	0	0	0	0	2	0	0	0
Daucus carota L.	189	LEAF	766	I	0	0	0	0	0	1	0	0	0	0	0	2	1	0	0	0	0	0	0	0	0	0
Daucus carota L.	189	LEAF	634	L	0	2	0	2	0	0	0	1	0	0	0	0	0	1	0	0	0	2	0	0	0	0
Daucus carota L.	267	SEED	605	B	0	0	0	0	0	0	0	0	3	0	0	0	0	0	0	0	0	0	0	0	0	0
Daucus carota L.	267	SEED	482	D	0	2	0	0	0	1	0	0	1	0	0	2	2	0	0	0	0	0	0	0	0	0
Daucus carota L.	267	SEED	601	F	2	1	0	0	0	1	0	0	1	0	0	1	2	2	0	0	0	0	0	0	1	0
Daucus carota L.	267	SEED	559	G	0	2	0	0	0	0	0	0	0	0	3	0	0	0	0	0	0	0	0	0	0	0
Daucus carota L.	267	SEED	846	I	1	0	0	0	2	3	0	0	0	0	3	3	3	0	0	0	0	0	0	0	0	0
Daucus carota L.	609	HERB	782	B	0	0	0	1	0	0	0	0	2	0	0	0	0	0	0	0	0	0	0	0	0	0
Daucus carota L.	609	HERB	675	D	0	2	0	1	0	0	0	0	0	0	0	3	0	0	0	0	0	0	2	0	0	0
Daucus carota L.	609	HERB	799	F	0	1	0	0	0	0	0	0	1	1	0	2	2	0	0	0	0	0	0	1	0	0
Daucus carota L.	609	HERB	745	H	0	0	0	0	0	0	0	0	0	0	0	3	0	0	0	0	1	0	0	0	0	0
Daucus carota L.	609	HERB	857	I	1	0	0	2	1	1	0	0	0	0	0	0	2	0	0	0	0	0	0	0	0	0
Daucus carota L.	609	HERB	750	L	0	1	0	2	0	1	0	0	0	0	0	0	0	1	1	0	0	0	0	2	0	0
Delphinium staphisagria L.	469	SEED	424	B	0	0	0	0	2	3	0	0	0	0	0	0	0	0	0	0	0	0	0	0	0	0
Delphinium staphisagria L.	469	SEED	278	D	0	0	0	0	0	2	0	0	0	1	0	1	2	0	0	0	0	0	0	0	0	0
Delphinium staphisagria L.	469	SEED	466	F	0	0	0	0	0	2	0	0	1	0	0	1	1	1	0	0	0	0	0	0	0	0
Delphinium staphisagria L.	469	SEED	713	H	2	0	0	1	0	2	0	0	0	0	0	2	1	0	0	0	0	0	0	0	0	0
Delphinium staphisagria L.	469	SEED	470	I	0	0	0	0	2	2	0	0	2	0	0	0	3	0	0	0	0	0	0	0	0	0
Diospyros ebenum J.Koenig ex Retz.	90	WOOD	566	B	0	0	0	0	0	3	0	1	0	0	0	0	2	0	0	0	0	0	0	0	0	0
Diospyros ebenum J.Koenig ex Retz.	90	WOOD	706	D	0	0	1	0	0	2	0	0	0	0	0	0	0	0	0	0	0	0	0	0	2	0
Diospyros ebenum J.Koenig ex Retz.	90	WOOD	644	E	0	0	0	0	0	1	0	0	0	3	3	2	2	0	0	0	0	0	0	0	1	0
Diospyros ebenum J.Koenig ex Retz.	90	WOOD	447	F	0	0	2	0	0	0	0	0	0	0	0	0	0	0	0	0	0	0	0	0	0	0
Diospyros ebenum J.Koenig ex Retz.	90	WOOD	513	G	0	0	0	0	0	0	0	0	0	0	0	0	0	0	0	0	0	0	0	0	0	0
Diospyros ebenum J.Koenig ex Retz.	90	WOOD	447	K	0	0	1	0	0	1	0	0	0	0	0	0	0	0	0	0	0	0	0	0	0	0
Dipsacus fullonum L.	242	SUBT	336	A	0	0	0	0	1	2	0	0	0	0	0	0	0	3	0	0	0	0	0	0	0	0
Dipsacus fullonum L.	242	SUBT	378	D	0	0	1	0	0	2	0	0	0	0	0	0	0	0	0	0	0	0	0	0	0	0
Dipsacus fullonum L.	242	SUBT	359	G	0	0	2	0	0	1	0	0	0	0	0	0	1	0	0	0	0	0	0	0	0	0
Dipsacus fullonum L.	242	SUBT	730	H	0	0	1	0	0	1	0	0	0	0	0	0	0	0	0	0	0	0	0	0	0	0
Dipsacus fullonum L.	242	SUBT	548	I	0	0	0	0	0	3	2	0	0	0	0	0	1	0	0	0	0	0	0	0	0	0
Dipsacus fullonum L.	242	SUBT	455	K	0	0	2	0	0	1	0	0	0	0	0	0	0	0	0	0	0	0	0	0	0	0
Dipsacus fullonum L.	242	SUBT	547	L	0	0	0	0	0	2	0	0	0	0	0	0	0	0	0	0	0	0	0	0	0	0
Dittrichia viscosa (L.) Greuter	335	HERB	482	B	0	0	0	0	0	1	0	0	0	0	0	1	1	0	0	0	0	0	0	0	0	0
Dittrichia viscosa (L.) Greuter	335	HERB	666	D	0	0	0	0	0	2	0	0	0	3	0	3	0	0	0	0	0	0	3	0	0	0
Dittrichia viscosa (L.) Greuter	335	HERB	612	E	0	0	0	0	2	2	0	0	0	0	0	0	0	0	0	0	0	0	2	0	0	0
Dittrichia viscosa (L.) Greuter	335	HERB	529	F	0	0	0	1	0	1	0	0	2	0	0	1	0	0	0	0	0	0	2	1	1	0
Dittrichia viscosa (L.) Greuter	335	HERB	621	H	0	0	0	0	0	1	2	0	0	0	2	2	2	0	0	0	1	0	2	0	0	0
Dittrichia viscosa (L.) Greuter	335	HERB	807	I	2	0	0	0	0	2	2	0	0	2	0	2	2	0	0	0	0	0	0	0	0	0
Dittrichia viscosa (L.) Greuter	335	HERB	435	K	0	0	0	0	0	0	0	0	0	1	1	0	0	0	0	0	0	0	2	0	0	0
Dittrichia viscosa (L.) Greuter	336	LEAF	514	A	0	0	0	0	0	0	0	0	0	0	0	0	0	0	0	0	0	0	2	0	0	0
Dittrichia viscosa (L.) Greuter	336	LEAF	717	D	0	0	0	0	0	0	0	0	0	2	0	2	0	0	0	0	0	0	0	0	0	0
Dittrichia viscosa (L.) Greuter	336	LEAF	562	G	0	0	0	0	2	1	0	0	0	0	0	0	2	0	0	0	0	0	0	0	0	0
Dittrichia viscosa (L.) Greuter	336	LEAF	547	H	0	0	0	0	0	1	2	0	0	1	2	2	2	0	0	0	0	0	0	0	1	0
Dittrichia viscosa (L.) Greuter	336	LEAF	646	I	0	0	0	0	0	1	0	0	0	0	1	2	0	1	0	0	0	0	0	0	0	0
Dittrichia viscosa (L.) Greuter	336	LEAF	459	L	2	0	0	0	0	0	0	0	0	0	0	1	2	2	0	0	0	0	0	0	1	0
Dittrichia viscosa (L.) Greuter	610	FLOW	658	B	0	0	0	0	0	1	0	0	0	0	0	2	0	0	0	0	0	0	0	0	0	0
Dittrichia viscosa (L.) Greuter	610	FLOW	525	D	0	2	0	0	0	2	0	0	0	0	0	0	0	0	0	0	0	0	1	0	0	0
Dittrichia viscosa (L.) Greuter	610	FLOW	584	H	0	0	0	0	0	1	2	0	0	2	2	3	2	0	0	0	0	0	0	0	0	0
Dittrichia viscosa (L.) Greuter	610	FLOW	733	I	2	0	0	1	0	2	0	0	0	0	0	2	0	0	0	0	1	0	2	0	0	0
Dittrichia viscosa (L.) Greuter	610	FLOW	717	K	0	0	0	0	0	1	0	0	0	0	0	0	0	0	0	0	0	0	2	0	0	0
Dittrichia viscosa (L.) Greuter	610	FLOW	672	L	0	0	0	0	0	1	0	0	2	0	0	0	3	2	0	0	0	0	0	0	0	0
Dracunculus vulgaris Schott	207	LEAF	486	B	0	0	0	1	0	0	0	0	0	0	0	0	0	0	0	0	0	0	1	0	0	0
Dracunculus vulgaris Schott	207	LEAF	644	D	0	0	0	2	0	0	0	0	0	0	0	0	0	0	0	0	0	0	2	0	0	0
Dracunculus vulgaris Schott	207	LEAF	623	F	0	0	0	1	0	0	0	0	0	0	0	0	1	0	0	0	0	0	1	1	0	0
Dracunculus vulgaris Schott	207	LEAF	630	G	0	0	0	0	0	0	0	0	0	0	0	1	0	0	0	0	0	2	0	1	0	0
Dracunculus vulgaris Schott	207	LEAF	742	I	0	0	0	0	0	0	0	0	0	0	0	0	0	0	0	0	0	1	2	0	0	0
Dracunculus vulgaris Schott	208	SUBT	187	D	0	0	0	0	0	0	0	0	0	0	0	0	0	0	1	0	0	0	0	0	0	0
Dracunculus vulgaris Schott	208	SUBT	250	F	0	0	0	1	0	0	0	0	0	0	0	0	0	0	0	2	0	0	0	0	1	0
Dracunculus vulgaris Schott	208	SUBT	496	I	0	0	0	0	0	0	0	0	0	0	0	0	2	0	0	2	0	0	0	0	0	0
Dracunculus vulgaris Schott	208	SUBT	367	I	2	0	0	0	0	0	0	0	0	0	0	0	0	0	0	0	0	0	0	0	0	0
Dracunculus vulgaris Schott	208	SUBT	213	K	0	0	2	0	0	0	0	0	0	1	0	0	0	0	1	0	0	0	0	0	0	0
Dracunculus vulgaris Schott	208	SUBT	284	L	0	0	0	2	3	1	0	0	0	0	0	0	0	0	0	0	0	1	0	0	0	0
Dracunculus vulgaris Schott	548	SEED	607	B	0	0	1	0	0	1	0	0	0	0	0	0	0	0	0	1	0	0	0	0	0	0
Dracunculus vulgaris Schott	548	SEED	525	D	0	0	0	0	0	0	0	0	0	0	0	0	2	0	1	0	0	0	1	0	0	0
Dracunculus vulgaris Schott	548	SEED	743	G	0	0	0	2	0	0	2	0	0	0	0	0	0	0	0	0	0	0	0	0	0	0
Dracunculus vulgaris Schott	548	SEED	592	H	0	0	0	0	0	0	0	0	0	0	0	1	1	0	0	0	0	0	0	0	1	0
Dracunculus vulgaris Schott	548	SEED	626	L	0	0	0	0	2	0	0	0	0	0	0	0	3	0	1	0	0	0	0	0	0	0
Dracunculus vulgaris Schott	664	FLOW	34	D	0	0	0	0	2	0	0	2	0	0	0	0	0	0	0	0	0	1	0	0	0	0
Dracunculus vulgaris Schott	664	FLOW	40	H	0	0	0	0	0	0	0	0	0	0	0	0	0	0	0	0	0	0	0	0	0	0
Dracunculus vulgaris Schott	664	FLOW	192	I	0	0	0	1	3	0	0	0	0	0	0	0	0	0	0	0	0	1	0	0	0	0
Dracunculus vulgaris Schott	664	FLOW	102	K	0	0	0	2	0	0	0	0	0	0	0	0	0	0	0	0	0	0	0	0	0	0
Drimia maritima (L.) Stearn	217	SUBT	536	D	0	0	1	0	0	2	0	0	0	0	0	0	0	0	0	0	0	0	0	0	0	0
Drimia maritima (L.) Stearn	217	SUBT	329	F	0	0	0	0	0	2	0	0	2	0	0	0	1	1	0	0	0	0	0	0	1	0
Drimia maritima (L.) Stearn	217	SUBT	364	G	0	0	0	0	3	3	0	0	0	0	0	0	0	0	0	0	0	0	3	0	0	0
Drimia maritima (L.) Stearn	217	SUBT	344	H	0	0	2	0	0	3	0	0	0	0	0	0	0	0	0	0	0	0	0	0	0	0
Drimia maritima (L.) Stearn	217	SUBT	299	K	0	0	0	0	1	1	0	0	0	0	0	0	0	0	0	0	0	0	0	0	0	0
Drimia maritima (L.) Stearn	217	SUBT	542	K	0	0	1	0	0	1	0	0	0	2	0	0	0	0	0	0	0	0	0	0	0	0
Drimia maritima (L.) Stearn	217	SUBT	600	K	0	0	1	0	0	1	0	0	0	2	0	0	0	0	0	0	0	0	0	0	0	0
Drimia maritima (L.) Stearn	218	SEED	459	A	0	0	0	0	0	3	0	0	0	0	0	0	0	0	0	0	0	0	0	0	0	0
Drimia maritima (L.) Stearn	218	SEED	247	B	0	0	0	0	0	2	0	0	0	1	0	0	0	0	0	0	0	0	0	0	0	0
Drimia maritima (L.) Stearn	218	SEED	529	D	0	0	3	0	0	2	0	0	0	0	0	0	0	0	0	0	0	0	0	0	0	0
Drimia maritima (L.) Stearn	218	SEED	455	F	0	0	0	1	0	2	0	0	1	0	0	1	1	1	0	0	0	0	0	0	0	0
Drimia maritima (L.) Stearn	218	SEED	276	G	0	0	0	0	0	0	0	0	0	0	0	0	0	3	0	0	0	0	0	0	0	0
Drimia maritima (L.) Stearn	218	SEED	529	H	0	0	0	0	0	2	0	0	0	0	0	0	0	0	1	2	0	0	0	0	0	0
Dryopteris filix-mas (L.) Schott	496	SUBT	116	A	0	0	2	1	0	0	0	0	0	0	0	0	0	0	0	0	0	1	0	0	0	0
Dryopteris filix-mas (L.) Schott	496	SUBT	275	B	0	0	0	0	0	2	0	0	1	0	0	0	0	0	0	0	2	0	0	0	1	0
Dryopteris filix-mas (L.) Schott	496	SUBT	217	D	0	0	0	0	0	0	0	0	0	0	0	0	0	0	0	0	0	2	2	0	0	0
Dryopteris filix-mas (L.) Schott	496	SUBT	314	K	0	0	0	0	1	0	0	0	0	0	0	0	0	0	0	0	0	0	0	0	0	0
Dysphania botrys (L.) Mosyakin & Clemants	563	HERB	110	D	0	1	0	0	0	0	0	0	0	3	0	0	1	0	0	0	0	0	1	0	0	0
Dysphania botrys (L.) Mosyakin & Clemants	563	HERB	307	G	0	0	0	0	0	0	0	0	0	0	2	0	1	0	0	0	0	0	2	0	0	0
Dysphania botrys (L.) Mosyakin & Clemants	563	HERB	265	H	0	0	0	0	1	1	0	0	0	0	1	0	1	1	0	0	0	0	2	0	0	0
Dysphania botrys (L.) Mosyakin & Clemants	563	HERB	236	L	0	0	0	2	0	1	0	0	2	0	0	0	2	1	0	0	0	0	0	0	0	0
Ecballium elaterium (L.) A.Rich.	466	LEAF	477	A	0	0	0	0	0	1	0	0	0	0	0	0	0	0	0	0	0	0	2	0	0	0
Ecballium elaterium (L.) A.Rich.	466	LEAF	530	D	0	0	0	3	0	3	0	0	0	0	0	0	0	0	0	0	0	0	0	0	0	0
Ecballium elaterium (L.) A.Rich.	466	LEAF	477	E	0	0	0	0	2	2	0	0	0	0	0	0	0	0	0	0	0	0	2	2	0	0
Ecballium elaterium (L.) A.Rich.	466	LEAF	569	G	0	0	0	0	0	0	0	0	0	0	0	0	0	1	0	0	0	0	1	0	0	0
Ecballium elaterium (L.) A.Rich.	466	LEAF	608	H	0	0	0	1	0	3	0	0	0	0	0	0	0	0	0	0	0	0	2	0	0	0
Ecballium elaterium (L.) A.Rich.	466	LEAF	720	I	0	0	0	0	0	2	0	0	0	0	0	0	0	0	0	0	0	0	2	0	0	0
Ecballium elaterium (L.) A.Rich.	466	LEAF	667	L	0	0	0	0	2	2	0	0	0	0	0	0	0	2	0	0	0	0	0	0	0	0
Ecballium elaterium (L.) A.Rich.	467	FRU	723	B	0	0	0	1	0	3	0	0	0	0	0	0	2	0	0	0	0	0	0	0	0	0
Ecballium elaterium (L.) A.Rich.	467	FRU	546	D	0	0	0	1	0	3	0	0	0	0	0	0	0	0	0	0	0	0	0	0	0	0
Ecballium elaterium (L.) A.Rich.	467	FRU	857	F	0	0	0	1	0	2	1	0	0	0	0	1	1	2	0	0	0	0	0	0	0	0
Ecballium elaterium (L.) A.Rich.	467	FRU	586	H	0	0	0	0	0	2	0	0	0	0	0	0	0	0	0	0	0	0	0	0	0	1
Ecballium elaterium (L.) A.Rich.	468	SUBT	559	A	0	0	3	0	0	1	0	0	0	0	0	0	0	0	0	0	0	0	0	0	0	0
Ecballium elaterium (L.) A.Rich.	468	SUBT	428	B	0	0	1	0	0	3	0	0	0	0	0	0	0	0	0	0	0	0	0	0	0	0
Ecballium elaterium (L.) A.Rich.	468	SUBT	446	D	0	0	0	0	0	3	0	0	0	0	0	0	1	0	0	0	0	0	0	0	0	0
Ecballium elaterium (L.) A.Rich.	468	SUBT	497	H	0	0	0	0	0	3	0	0	1	0	0	0	0	0	0	0	0	0	0	0	0	0
Ecballium elaterium (L.) A.Rich.	468	SUBT	472	K	0	0	2	0	0	0	0	0	0	0	0	0	0	0	0	0	0	0	0	0	0	0
Echinophora tenuifolia L.	265	FLOW	541	E	0	0	2	0	0	2	0	2	0	2	0	0	0	0	0	0	0	0	0	0	0	0
Echinophora tenuifolia L.	265	FLOW	478	F	0	1	0	0	0	0	0	0	1	1	0	2	1	1	0	0	0	0	0	1	0	0
Echinophora tenuifolia L.	265	FLOW	348	H	0	0	0	0	2	1	0	0	1	0	0	2	0	0	0	0	0	0	0	0	0	0
Echinophora tenuifolia L.	265	FLOW	736	I	1	0	0	1	2	2	0	0	0	0	0	1	2	0	0	0	0	0	0	0	0	0
Echinophora tenuifolia L.	266	SEED	729	A	0	0	0	0	0	1	0	0	1	0	0	0	0	0	0	0	0	0	0	0	0	0
Echinophora tenuifolia L.	266	SEED	318	D	0	0	0	0	0	1	0	0	0	1	0	0	2	0	0	0	0	0	0	0	0	0
Echinophora tenuifolia L.	266	SEED	422	H	0	0	0	0	0	0	0	0	0	1	1	2	0	0	0	0	0	0	0	0	0	0
Echinophora tenuifolia L.	266	SEED	578	I	1	0	0	0	0	1	2	0	0	0	0	0	2	0	0	0	0	0	0	0	0	0
Echinophora tenuifolia L.	266	SEED	470	K	0	0	0	0	0	0	0	0	0	0	0	1	0	0	0	0	0	0	1	0	0	0
Echium angustifolium Mill.	386	SUBT	118	A	0	0	0	0	3	0	0	0	0	0	0	0	0	0	0	0	0	0	0	0	0	0
Echium angustifolium Mill.	386	SUBT	441	D	0	0	1	0	0	0	0	0	0	0	0	0	0	0	0	0	0	0	0	0	0	0
Echium angustifolium Mill.	386	SUBT	105	G	0	0	1	0	0	0	0	0	0	0	0	0	0	0	0	0	0	0	0	0	0	0
Echium angustifolium Mill.	386	SUBT	190	H	0	0	0	0	0	0	0	0	0	0	0	0	0	0	0	0	0	0	0	0	0	0
Echium angustifolium Mill.	386	SUBT	372	I	0	0	0	0	0	0	0	0	0	0	0	0	0	0	0	0	0	2	0	0	0	0
Echium angustifolium Mill.	386	SUBT	253	K	0	0	1	0	0	0	0	0	0	0	0	0	0	0	0	0	0	0	0	0	0	0
Echium angustifolium Mill.	386	SUBT	351	L	0	0	0	2	2	0	0	0	0	0	0	0	0	0	0	0	0	0	0	0	0	0
Echium angustifolium Mill.	386	SUBT	588	M	0	0	1	0	0	0	0	0	0	0	0	0	0	0	0	0	0	1	0	0	0	0
Echium angustifolium Mill.	387	LEAF	194	A	0	0	0	0	0	1	0	0	0	0	0	0	0	0	1	0	0	0	2	0	0	0
Echium angustifolium Mill.	387	LEAF	160	D	0	0	0	1	0	0	0	0	0	0	0	0	0	0	0	0	0	0	1	0	0	0
Echium italicum L.	569	SUBT	125	B	0	0	2	2	0	0	0	0	0	0	0	0	0	0	0	0	0	0	0	0	0	0
Echium italicum L.	569	SUBT	182	D	0	0	2	0	0	0	0	0	0	0	0	0	0	0	0	0	0	0	0	0	0	0
Echium italicum L.	569	SUBT	239	F	0	0	2	1	0	0	0	0	0	0	0	0	0	0	0	0	0	0	0	0	0	0
Echium italicum L.	569	SUBT	300	G	0	0	0	0	0	0	0	2	0	0	0	0	0	0	0	0	0	0	0	0	0	0
Echium italicum L.	569	SUBT	300	H	0	0	1	0	0	0	0	0	0	0	0	1	0	0	0	0	0	2	0	0	0	0
Echium italicum L.	569	SUBT	297	I	0	0	2	2	2	0	0	0	0	0	0	0	0	0	0	0	0	1	0	2	0	0
Echium italicum L.	611	SEED	277	D	0	0	0	0	0	0	0	0	0	0	0	0	0	0	0	0	0	0	0	0	0	0
Echium italicum L.	611	SEED	307	G	0	0	0	1	0	0	0	0	0	0	0	0	0	0	0	0	0	0	0	0	0	0
Echium italicum L.	611	SEED	265	H	0	0	1	0	0	0	0	0	0	0	0	0	0	0	2	0	0	0	0	1	0	0
Echium italicum L.	611	SEED	301	I	0	0	0	0	0	0	0	0	0	0	0	0	0	0	2	1	0	0	0	0	0	0
Echium italicum L.	611	SEED	375	M	0	0	1	1	0	0	0	0	0	0	0	0	0	0	0	0	0	0	0	0	0	0
Elettaria cardamomum (L.) Maton	3	FRU	488	A	0	0	0	0	0	0	0	0	2	1	0	0	2	0	0	0	0	0	0	0	0	0
Elettaria cardamomum (L.) Maton	3	FRU	804	D	0	3	0	0	0	0	0	0	0	0	0	0	3	3	0	0	3	0	0	0	0	0
Elettaria cardamomum (L.) Maton	3	FRU	550	E	0	2	0	0	1	0	0	0	0	2	2	0	1	0	0	0	0	0	0	0	0	0
Elettaria cardamomum (L.) Maton	3	FRU	511	F	0	0	0	1	0	0	0	0	2	0	1	2	1	0	0	0	0	1	0	0	0	0
Elettaria cardamomum (L.) Maton	3	FRU	602	I	3	2	0	0	0	0	3	1	0	2	3	3	3	0	0	0	0	0	0	0	0	0
Elettaria cardamomum (L.) Maton	3	FRU	809	K	0	0	0	0	0	0	0	0	0	2	1	1	0	0	0	0	0	0	0	0	0	0
Elettaria cardamomum (L.) Maton	3	FRU	867	K	0	0	0	0	0	0	0	0	0	2	1	1	0	0	0	0	0	0	0	0	0	0
Ephedra distachya L.	574	FRU	223	B	0	0	0	0	0	0	0	0	0	0	0	0	0	0	0	0	1	1	0	0	0	0
Ephedra distachya L.	574	FRU	191	D	0	0	0	0	0	0	0	0	0	0	0	0	0	0	0	0	1	2	0	0	0	0
Ephedra distachya L.	574	FRU	337	F	0	0	0	0	0	0	0	0	0	0	0	0	1	0	1	0	2	2	0	0	0	0
Ephedra distachya L.	574	FRU	398	G	0	0	0	0	0	0	2	1	0	0	0	0	0	0	0	0	1	2	0	0	0	0
Ephedra distachya L.	574	FRU	454	H	0	0	0	0	0	0	0	0	0	0	0	0	0	0	0	0	2	2	0	0	0	0
Ephedra distachya L.	574	FRU	290	K	0	0	0	0	0	0	0	0	0	0	0	0	0	0	0	0	1	0	0	0	0	0
Equisetum fluviatile L.	401	HERB	62	D	0	0	0	2	0	0	0	0	0	0	0	0	0	0	0	0	0	0	1	0	0	0
Equisetum fluviatile L.	401	HERB	384	E	0	0	0	0	0	1	0	0	0	0	0	0	0	0	0	0	0	0	1	2	0	0
Equisetum fluviatile L.	401	HERB	212	G	0	0	1	2	0	0	0	0	0	0	0	0	0	0	0	0	0	0	2	0	0	0
Equisetum fluviatile L.	401	HERB	378	H	0	0	0	0	0	0	0	0	0	0	0	0	0	0	0	0	1	1	1	0	0	0
Equisetum fluviatile L.	401	HERB	176	I	0	0	0	0	0	1	0	0	0	0	0	0	0	0	0	0	0	0	1	0	1	0
Equisetum fluviatile L.	401	HERB	216	K	0	0	0	0	0	0	0	0	0	0	0	0	0	0	0	0	0	0	2	0	0	0
Equisetum fluviatile L.	401	HERB	218	L	0	0	0	0	2	1	0	0	0	0	0	0	0	0	0	0	0	2	0	0	0	0
Equisetum telmateia Ehrh.	402	HERB	139	D	0	0	0	2	0	0	0	0	0	0	0	0	0	0	0	0	0	0	2	0	0	0
Equisetum telmateia Ehrh.	402	HERB	214	F	0	0	0	0	0	0	0	0	0	0	0	0	0	0	0	0	0	0	1	2	1	0
Equisetum telmateia Ehrh.	402	HERB	333	G	0	0	0	2	1	0	0	0	0	0	0	0	0	1	0	0	0	1	0	0	0	0
Equisetum telmateia Ehrh.	402	HERB	308	H	0	0	0	0	0	0	0	0	0	0	0	0	0	0	0	0	1	0	1	0	0	0
Equisetum telmateia Ehrh.	402	HERB	233	K	0	0	0	0	0	0	0	0	0	0	0	0	0	0	0	0	0	0	2	0	0	0
Equisetum telmateia Ehrh.	612	SUBT	171	B	0	0	1	0	0	0	0	0	0	0	0	0	0	0	0	0	0	0	0	0	0	0
Equisetum telmateia Ehrh.	612	SUBT	281	D	0	0	1	1	0	0	0	0	0	0	0	0	0	0	0	0	0	0	0	0	0	0
Equisetum telmateia Ehrh.	612	SUBT	126	F	0	0	1	0	0	1	0	0	0	0	0	0	0	0	0	0	0	0	0	1	1	0
Equisetum telmateia Ehrh.	612	SUBT	297	I	0	0	0	0	2	0	0	0	0	0	0	0	0	0	0	0	0	0	0	0	0	0
Equisetum telmateia Ehrh.	612	SUBT	192	K	0	0	1	0	0	0	0	0	0	2	0	0	0	0	0	0	0	0	0	0	0	0
Equisetum telmateia Ehrh.	612	SUBT	190	L	0	0	0	2	0	0	0	0	0	0	0	0	0	0	0	0	0	2	0	0	1	0
Erica scoparia L.	76	LEAF	673	A	0	0	0	0	0	0	0	0	0	0	0	0	0	0	0	0	0	0	1	0	0	0
Erica scoparia L.	76	LEAF	542	B	0	0	0	0	0	0	0	0	0	0	0	0	0	0	0	0	0	0	0	0	0	0
Erica scoparia L.	76	LEAF	594	D	0	0	0	0	0	1	0	0	0	0	0	0	0	0	0	0	0	0	2	0	0	0
Erica scoparia L.	76	LEAF	605	E	0	0	0	0	0	1	0	0	0	2	1	0	0	0	0	0	0	0	0	0	0	0
Erica scoparia L.	76	LEAF	865	H	0	0	0	1	0	3	0	0	0	0	0	1	0	1	0	0	0	0	1	0	2	0
Erica scoparia L.	77	FLOW	673	A	0	0	1	0	0	1	0	0	0	0	0	0	0	0	0	0	0	0	0	0	0	0
Erica scoparia L.	77	FLOW	683	B	0	0	0	0	0	2	0	0	0	1	0	0	0	0	0	0	0	0	0	0	0	0
Erica scoparia L.	77	FLOW	716	D	0	0	0	0	0	1	0	0	0	0	0	0	0	0	0	0	0	0	0	0	2	0
Erica scoparia L.	77	FLOW	489	E	0	0	2	0	0	0	0	0	0	0	0	0	0	0	0	0	0	0	0	2	0	0
Erica scoparia L.	77	FLOW	566	F	0	0	0	0	0	1	0	0	1	0	0	1	1	0	0	0	0	0	0	0	2	0
Erica scoparia L.	77	FLOW	638	H	0	0	0	0	0	1	0	0	0	0	0	1	0	1	0	0	0	0	2	0	3	0
Erica scoparia L.	77	FLOW	590	L	0	0	0	0	1	0	0	0	0	0	0	0	0	2	0	0	0	0	0	0	3	0
Eruca vesicaria (L.) Cav.	191	LEAF	174	A	0	0	0	2	0	3	0	0	0	0	0	0	0	0	0	0	0	0	2	0	0	0
Eruca vesicaria (L.) Cav.	191	LEAF	420	D	0	0	0	0	0	0	0	0	0	0	0	0	0	0	0	0	0	0	3	0	0	0
Eruca vesicaria (L.) Cav.	191	LEAF	116	G	0	0	0	0	0	2	0	0	0	0	0	0	2	0	0	0	0	0	2	0	0	0
Eruca vesicaria (L.) Cav.	191	LEAF	265	H	0	0	0	0	2	0	0	0	0	0	0	0	0	1	0	0	0	0	2	0	0	0
Eruca vesicaria (L.) Cav.	191	LEAF	287	I	0	0	0	0	1	0	0	0	0	0	0	0	0	1	0	0	0	0	1	0	0	0
Eruca vesicaria (L.) Cav.	191	LEAF	323	L	0	0	0	2	2	1	0	0	0	0	0	0	0	0	0	0	0	0	0	0	0	1
Eruca vesicaria (L.) Cav.	191	LEAF	543	M	0	0	0	1	0	1	0	0	0	0	0	0	0	0	0	0	0	0	2	0	0	0
Eruca vesicaria (L.) Cav.	192	SEED	437	D	2	0	0	0	0	0	0	0	0	0	0	2	0	0	0	0	0	0	0	0	0	0
Eruca vesicaria (L.) Cav.	192	SEED	624	F	1	0	0	0	0	0	0	0	0	0	0	1	2	1	0	0	0	0	0	0	0	0
Eruca vesicaria (L.) Cav.	192	SEED	492	G	0	0	0	1	0	2	0	0	0	0	0	0	0	0	0	0	0	0	0	0	0	0
Eryngium maritimum L.	247	SUBT	545	A	0	0	1	0	0	0	0	0	0	1	0	0	0	0	0	0	0	1	0	0	0	0
Eryngium maritimum L.	247	SUBT	638	B	0	0	1	2	0	0	0	0	2	0	0	0	0	0	0	0	0	0	0	0	0	0
Eryngium maritimum L.	247	SUBT	839	D	0	0	2	0	0	1	0	0	0	0	0	0	0	0	0	0	0	0	0	0	0	0
Eryngium maritimum L.	247	SUBT	491	E	0	0	1	0	0	1	0	0	0	0	0	0	0	0	0	0	0	0	1	0	0	0
Eryngium maritimum L.	247	SUBT	651	F	0	0	1	0	0	0	0	0	1	0	0	1	0	1	0	0	0	1	1	0	0	0
Eryngium maritimum L.	247	SUBT	634	H	0	0	3	0	0	1	0	1	1	0	0	0	0	0	0	0	0	0	0	0	0	0
Eryngium maritimum L.	247	SUBT	722	K	0	0	1	0	0	0	0	0	0	1	0	0	0	0	0	0	0	0	1	0	0	0
Eryngium maritimum L.	247	SUBT	692	L	0	0	0	0	0	1	0	0	0	1	0	1	0	0	0	0	2	0	0	0	0	0
Eryngium maritimum L.	676	LEAF	144	B	0	0	0	0	0	1	0	0	0	0	0	1	0	0	0	0	0	0	0	0	0	0
Eryngium maritimum L.	676	LEAF	64	D	0	0	0	1	0	0	0	0	0	0	0	0	0	0	0	0	0	0	2	0	0	0
Eryngium maritimum L.	676	LEAF	77	H	0	0	0	2	0	1	0	0	0	0	0	2	0	0	0	0	0	2	2	0	0	0
Eryngium maritimum L.	676	LEAF	151	I	0	0	0	1	0	1	0	0	0	0	0	0	0	0	0	0	0	1	2	0	0	0
Eryngium maritimum L.	676	LEAF	90	K	0	0	1	0	0	0	0	0	0	0	0	2	0	0	0	0	0	0	1	0	0	0
Eryngium maritimum L.	676	LEAF	103	L	0	0	0	0	0	1	0	0	0	0	0	0	0	0	1	0	0	2	0	2	0	0
Eryngium maritimum L.	676	LEAF	90	M	0	0	0	0	0	0	0	0	0	0	0	0	0	0	0	0	0	0	0	2	0	0
Euphorbia acanthothamnos Heldr. & Sart. ex Boiss.	658	SUBT	52	D	0	0	3	0	0	1	0	0	0	0	0	0	0	0	0	0	0	0	0	0	1	0
Euphorbia acanthothamnos Heldr. & Sart. ex Boiss.	658	SUBT	51	H	0	0	2	0	0	1	0	0	0	0	0	0	0	0	0	0	0	0	0	0	0	0
Euphorbia acanthothamnos Heldr. & Sart. ex Boiss.	658	SUBT	129	I	0	0	0	0	1	1	0	0	0	0	0	0	0	0	0	0	0	0	0	0	0	0
Euphorbia acanthothamnos Heldr. & Sart. ex Boiss.	658	SUBT	102	K	0	0	1	0	0	0	0	0	0	2	0	0	0	0	0	0	0	0	0	0	0	0
Euphorbia acanthothamnos Heldr. & Sart. ex Boiss.	663	HERB	82	B	0	0	0	0	0	2	0	0	0	0	0	0	0	0	0	0	0	0	0	1	2	0
Euphorbia acanthothamnos Heldr. & Sart. ex Boiss.	663	HERB	34	D	0	0	3	0	0	1	0	0	0	0	0	0	0	0	0	0	0	0	3	0	2	0
Euphorbia acanthothamnos Heldr. & Sart. ex Boiss.	663	HERB	52	H	0	0	1	0	0	0	0	0	0	0	0	0	0	0	0	0	0	0	0	0	0	0
Euphorbia acanthothamnos Heldr. & Sart. ex Boiss.	663	HERB	135	I	0	0	0	0	1	1	0	0	0	0	0	0	0	0	0	0	0	0	2	0	1	0
Euphorbia apios L.	660	SUBT	44	D	0	0	1	0	0	0	0	0	0	0	0	0	0	0	3	0	0	0	0	0	0	0
Euphorbia apios L.	660	SUBT	45	H	0	0	2	0	0	1	0	0	0	0	0	0	0	0	0	0	0	0	0	0	0	1
Euphorbia apios L.	660	SUBT	122	I	0	0	0	0	0	0	0	0	0	0	0	0	0	0	0	2	0	0	0	0	0	0
Euphorbia apios L.	660	SUBT	95	L	0	0	0	0	0	1	0	0	0	0	0	0	0	0	0	3	0	2	0	0	0	0
Euphorbia balsamifera Aiton	560	EXUD	117	D	0	0	0	0	0	2	0	0	0	0	0	2	0	0	0	0	0	0	0	0	2	0
Euphorbia balsamifera Aiton	560	EXUD	160	H	0	0	0	1	0	1	0	0	0	3	0	0	2	0	0	0	0	0	0	0	0	0
Euphorbia balsamifera Aiton	560	EXUD	245	I	0	0	0	0	2	1	0	0	0	0	0	0	0	0	0	0	0	0	0	0	0	0
Euphorbia balsamifera Aiton	560	EXUD	365	K	0	0	0	0	0	0	0	0	0	0	2	0	1	0	0	0	0	0	0	0	0	0
Euphorbia balsamifera Aiton	560	EXUD	353	M	0	0	0	0	1	1	0	0	0	0	0	0	0	0	0	0	0	0	0	0	0	0
Euphorbia lathyris L.	481	SEED	340	A	0	0	0	0	0	0	0	0	0	0	0	0	0	0	2	1	0	1	0	0	0	0
Euphorbia lathyris L.	481	SEED	382	D	0	0	0	0	0	0	0	0	0	0	0	0	0	0	2	0	0	0	0	0	0	0
Euphorbia lathyris L.	481	SEED	605	E	0	0	0	0	0	0	0	0	0	0	0	0	0	0	0	0	0	0	0	0	0	0
Euphorbia lathyris L.	481	SEED	358	G	0	0	2	0	0	0	0	0	0	0	0	0	0	0	0	0	0	0	0	0	0	0
Euphorbia lathyris L.	481	SEED	459	K	0	0	0	0	0	0	0	0	0	0	0	0	0	0	0	1	0	0	1	0	0	0
Euphorbia lathyris L.	481	SEED	807	M	1	0	0	0	0	3	0	0	0	0	0	0	3	0	0	0	0	0	0	0	0	0
Euphorbia lathyris L.	482	HERB	419	A	0	0	0	0	0	2	0	0	0	0	0	0	1	2	0	0	0	0	2	0	0	0
Euphorbia lathyris L.	482	HERB	494	B	0	0	0	1	0	0	0	0	0	0	0	0	0	0	0	0	0	0	2	0	0	0
Euphorbia lathyris L.	482	HERB	600	D	0	0	0	1	0	0	0	0	0	0	0	0	0	0	0	0	0	0	1	0	0	0
Euphorbia lathyris L.	482	HERB	686	E	0	0	0	0	2	2	0	0	0	0	0	0	0	1	0	0	0	0	2	0	0	0
Euphorbia lathyris L.	482	HERB	508	H	0	0	0	0	0	0	0	0	0	0	0	0	0	1	0	0	0	0	1	0	0	0
Euphorbia lathyris L.	482	HERB	644	L	0	0	0	0	0	0	0	0	0	0	0	0	0	2	0	2	0	0	0	0	0	0
Euphorbia paralias L.	477	SEED	861	A	0	0	0	0	0	0	0	0	0	0	0	0	0	0	0	1	0	0	0	0	1	0
Euphorbia paralias L.	477	SEED	535	D	0	0	0	0	0	0	0	0	0	0	0	0	0	0	1	0	0	0	2	0	0	0
Euphorbia paralias L.	477	SEED	627	G	0	2	0	2	0	0	0	0	0	0	0	0	1	0	0	0	0	0	0	0	0	0
Euphorbia paralias L.	477	SEED	396	H	0	0	0	0	0	1	0	0	0	0	0	0	0	0	0	0	0	0	1	0	0	0
Euphorbia paralias L.	477	SEED	519	L	0	0	0	0	0	1	0	0	0	0	0	0	0	0	0	1	0	0	0	1	0	0
Euphorbia paralias L.	478	LEAF	614	A	0	0	1	0	0	0	0	0	0	0	0	0	0	0	0	0	0	0	0	0	0	0
Euphorbia paralias L.	478	LEAF	402	B	0	0	0	1	0	1	0	0	0	0	0	0	0	0	0	0	0	0	1	0	0	0
Euphorbia paralias L.	478	LEAF	794	D	0	0	0	0	0	0	0	0	0	0	0	0	0	0	0	0	2	0	2	0	0	0
Euphorbia paralias L.	478	LEAF	509	F	0	0	0	0	0	1	0	0	1	0	0	0	1	1	0	0	0	0	1	0	0	0
Euphorbia paralias L.	478	LEAF	627	G	0	0	0	0	0	1	0	0	3	2	0	0	0	0	0	0	0	0	0	0	0	0
Euphorbia paralias L.	478	LEAF	861	K	0	0	1	0	0	0	0	0	0	1	0	0	0	0	0	0	0	0	1	0	0	0
Euphorbia paralias L.	478	LEAF	531	L	0	0	0	0	1	0	0	0	0	0	0	0	1	0	0	0	1	0	0	0	0	0
Euphorbia paralias L.	479	SUBT	614	A	0	0	1	0	0	1	0	0	0	0	0	0	2	0	0	0	0	0	0	0	0	0
Euphorbia paralias L.	479	SUBT	531	B	0	0	0	0	0	1	0	0	0	0	0	0	0	0	0	0	0	0	0	0	0	0
Euphorbia paralias L.	479	SUBT	589	D	0	0	1	0	0	0	0	0	0	0	0	2	0	0	0	0	0	0	0	0	0	0
Euphorbia paralias L.	479	SUBT	739	I	0	0	0	0	0	1	0	0	2	0	0	0	2	0	0	0	0	0	0	0	2	0
Euphorbia paralias L.	479	SUBT	498	K	0	0	2	0	0	0	0	0	0	2	0	0	0	0	0	0	0	0	1	0	0	0
Euphorbia pithyusa L.	480	SUBT	482	A	0	0	3	0	0	0	0	0	0	0	0	0	0	0	0	0	0	0	1	0	0	0
Euphorbia pithyusa L.	480	SUBT	810	D	0	0	2	0	0	0	0	0	0	0	0	0	0	0	0	0	0	0	0	0	2	0
Euphorbia pithyusa L.	480	SUBT	419	F	0	0	2	1	0	1	0	0	0	0	0	0	0	0	0	0	0	0	0	0	2	0
Euphorbia pithyusa L.	480	SUBT	544	K	0	0	2	0	0	0	0	0	0	0	0	0	0	0	0	0	0	0	0	0	0	0
Euphorbia pithyusa L.	665	HERB	38	D	0	0	0	1	0	0	0	0	0	0	0	0	0	0	0	0	0	0	2	0	0	0
Euphorbia pithyusa L.	665	HERB	58	H	0	0	0	0	0	0	0	0	0	0	0	1	0	0	0	0	0	0	0	0	3	0
Euphorbia pithyusa L.	665	HERB	139	I	0	0	0	0	0	0	0	0	0	0	0	0	0	0	0	0	1	0	2	0	0	0
Euphorbia pithyusa L.	665	HERB	108	K	0	0	0	0	0	1	0	0	0	0	0	0	0	0	0	0	0	0	2	0	0	0
Fagus sylvatica L.	98	LEAF	486	B	0	0	0	0	0	0	0	0	0	0	0	1	0	0	0	0	0	0	0	0	0	0
Fagus sylvatica L.	98	LEAF	496	D	0	0	0	0	0	0	0	0	0	0	0	0	0	0	0	0	0	0	1	0	0	0
Fagus sylvatica L.	98	LEAF	499	F	0	0	0	0	0	0	0	0	1	0	0	0	0	1	0	0	0	0	1	1	1	0
Fagus sylvatica L.	98	LEAF	371	G	0	0	0	0	0	0	0	0	0	0	0	0	0	0	0	0	0	0	1	1	2	0
Fagus sylvatica L.	98	LEAF	417	H	0	0	0	0	0	0	0	0	0	0	0	0	0	0	0	0	0	0	1	0	0	0
Fagus sylvatica L.	98	LEAF	509	K	0	0	0	0	0	0	0	0	0	0	0	0	0	1	0	0	0	0	2	0	0	0
Fagus sylvatica L.	99	SEED	700	D	0	0	0	0	0	0	0	1	0	0	0	0	1	0	3	0	0	0	0	0	0	0
Fagus sylvatica L.	99	SEED	344	E	0	0	0	0	0	0	0	0	0	0	0	0	0	0	2	0	0	0	0	0	0	0
Fagus sylvatica L.	99	SEED	509	F	0	0	0	0	0	0	1	0	0	0	0	0	0	0	2	0	0	0	0	0	0	0
Fagus sylvatica L.	99	SEED	509	H	0	0	0	0	0	0	0	0	0	0	0	0	0	0	2	0	0	0	0	0	0	0
Fagus sylvatica L.	99	SEED	538	K	0	0	0	0	0	0	0	0	0	0	0	0	0	0	2	1	0	0	0	0	0	0
Fagus sylvatica L.	99	SEED	781	M	0	0	0	0	0	0	0	0	0	0	0	0	0	0	2	0	0	2	0	0	0	0
Fagus sylvatica L.	613	BARK	495	D	0	0	2	0	0	1	0	0	0	0	0	0	0	0	0	0	0	0	0	0	1	0
Fagus sylvatica L.	613	BARK	713	G	0	0	3	1	0	0	0	0	0	0	0	0	0	0	0	0	0	0	0	0	0	0
Fagus sylvatica L.	613	BARK	596	L	0	0	0	0	0	1	0	0	0	0	0	0	0	0	0	0	0	2	0	0	0	0
Fagus sylvatica L.	613	BARK	760	M	0	0	1	0	0	1	0	0	0	0	0	0	0	0	0	0	0	0	0	0	0	0
Fagus sylvatica L.	706	FRU	70	A	0	1	1	0	0	0	0	0	0	0	0	0	0	0	0	0	0	0	0	0	0	0
Fagus sylvatica L.	706	FRU	57	D	0	0	2	0	0	0	0	0	0	0	0	0	0	0	0	0	2	1	2	0	0	0
Fagus sylvatica L.	706	FRU	58	H	0	0	0	0	0	0	0	0	0	0	0	0	0	0	1	0	1	0	0	0	1	0
Fagus sylvatica L.	706	FRU	50	I	0	0	2	0	0	0	0	0	0	0	0	0	0	0	0	0	0	0	0	0	0	0
Fagus sylvatica L.	706	FRU	67	K	0	0	2	0	0	0	0	0	0	2	0	0	0	0	0	0	0	0	0	0	0	0
Fagus sylvatica L.	706	FRU	68	M	0	0	0	0	0	0	0	0	0	0	0	0	0	0	0	0	0	0	0	1	0	0
Ferula communis L.	304	HERB	413	A	0	0	0	0	0	1	0	0	3	0	0	0	0	0	0	0	0	0	0	0	0	0
Ferula communis L.	304	HERB	866	D	0	0	3	1	0	0	0	0	0	0	0	0	0	0	0	0	0	0	0	0	3	0
Ferula communis L.	304	HERB	437	E	0	0	0	0	0	1	0	0	0	0	0	0	0	0	0	0	0	0	2	1	0	0
Ferula communis L.	304	HERB	514	F	0	0	1	1	0	1	0	0	0	0	0	0	0	0	0	0	0	0	0	0	0	0
Ferula communis L.	304	HERB	395	G	0	0	1	1	0	0	0	0	0	0	0	0	0	0	0	0	0	0	0	1	0	0
Ferula communis L.	304	HERB	503	K	0	0	2	0	0	0	0	0	0	2	0	0	0	0	0	0	0	0	0	0	0	0
Ferula communis L.	305	SEED	715	A	0	0	0	0	0	1	0	0	0	0	0	3	2	0	0	0	0	0	0	0	0	0
Ferula communis L.	305	SEED	753	D	0	0	0	2	0	2	0	0	3	0	0	0	3	0	0	0	0	0	0	0	0	0
Ferula communis L.	305	SEED	826	E	0	0	2	0	1	1	0	0	0	0	0	0	0	0	0	0	0	0	0	0	0	0
Ferula communis L.	305	SEED	620	F	0	0	0	0	0	1	0	0	2	1	0	0	1	1	0	0	0	0	0	0	0	0
Ferula communis L.	305	SEED	491	G	0	0	0	3	1	0	0	0	2	0	0	0	0	0	0	0	0	0	0	0	2	0
Ferula communis L.	305	SEED	892	I	0	2	0	0	0	2	0	0	0	0	0	2	0	0	0	0	0	0	0	0	0	0
Ferula communis L.	305	SEED	901	M	0	0	0	0	0	2	0	0	0	0	0	0	1	0	0	0	0	0	2	1	0	0
Ferula gummosa Boiss.	308	EXUD	361	A	0	0	0	0	0	0	2	0	3	0	3	0	0	0	0	0	0	0	0	0	0	0
Ferula gummosa Boiss.	308	EXUD	443	B	0	0	0	0	0	0	0	0	3	3	0	0	0	0	0	0	0	0	0	0	0	0
Ferula gummosa Boiss.	308	EXUD	550	D	0	3	0	0	0	0	0	0	0	0	0	2	3	0	0	0	0	0	0	0	0	3
Ferula gummosa Boiss.	308	EXUD	344	E	0	0	0	0	0	1	0	0	0	2	3	0	0	0	0	0	2	0	0	0	0	0
Ferula gummosa Boiss.	308	EXUD	347	F	0	1	0	0	0	0	0	0	1	1	0	2	0	0	0	0	0	0	0	0	0	1
Ferula gummosa Boiss.	308	EXUD	657	H	0	0	0	0	0	0	0	0	3	3	0	3	0	0	0	0	0	0	0	0	0	0
Ferula persica Willd.	677	EXUD	144	B	0	0	0	0	0	1	0	0	3	1	0	0	0	0	0	0	0	0	0	0	0	0
Ferula persica Willd.	677	EXUD	67	D	3	0	0	3	0	0	0	0	0	0	0	0	0	0	0	0	2	0	0	0	0	0
Ferula persica Willd.	677	EXUD	77	H	0	0	0	0	0	1	1	0	0	3	0	0	0	0	0	0	2	0	0	0	0	0
Ferula persica Willd.	677	EXUD	92	K	0	0	0	2	0	0	0	0	0	2	0	0	3	0	0	0	0	0	0	0	0	0
Ferula persica Willd.	677	EXUD	90	L	0	0	0	3	2	0	0	0	0	1	0	0	0	0	0	0	0	0	0	0	0	0
Ferula persica Willd.	677	EXUD	90	M	0	0	0	1	3	3	0	0	0	0	0	0	1	0	0	0	0	0	0	0	0	0
Ficus carica L.	133	LEAF	595	D	0	0	0	0	0	0	0	0	0	0	0	3	0	0	0	0	0	0	3	0	0	0
Ficus carica L.	133	LEAF	326	G	0	0	0	0	0	0	0	0	0	0	0	0	0	0	0	0	0	0	2	0	2	0
Ficus carica L.	133	LEAF	327	H	0	0	0	0	0	0	0	0	0	0	0	0	0	0	0	0	0	0	1	1	0	0
Ficus carica L.	133	LEAF	647	I	0	0	0	0	0	0	0	0	0	0	0	0	0	0	0	0	0	0	2	0	0	0
Ficus carica L.	133	LEAF	453	L	0	0	0	0	0	0	0	0	0	0	0	0	2	0	0	1	0	0	0	2	0	0
Ficus carica L.	133	LEAF	784	M	0	0	0	0	0	2	0	0	0	0	0	0	0	0	0	0	0	0	2	0	0	0
Ficus carica L.	134	FRU	360	B	0	0	0	0	0	0	1	0	0	0	0	0	0	0	0	0	0	2	0	0	0	0
Ficus carica L.	134	FRU	435	D	0	0	0	0	0	0	0	0	0	0	0	0	0	0	0	0	2	3	0	0	0	0
Ficus carica L.	134	FRU	445	F	0	0	0	0	0	0	0	0	0	0	0	0	1	0	0	0	2	2	0	0	0	1
Ficus carica L.	134	FRU	438	H	0	0	0	0	0	0	0	0	0	1	0	1	0	0	1	0	2	2	0	0	0	0
Ficus carica L.	134	FRU	478	K	0	0	0	0	0	0	0	0	0	0	0	0	0	0	0	0	2	2	0	0	0	0
Ficus carica L.	628	EXUD	157	B	0	0	0	0	0	2	0	0	0	1	0	0	0	0	0	0	0	0	0	0	0	1
Ficus carica L.	628	EXUD	109	D	0	0	0	0	0	0	0	0	0	0	0	0	0	0	0	0	0	3	2	0	3	0
Ficus carica L.	628	EXUD	127	H	0	0	2	0	0	0	0	0	0	0	0	1	0	0	0	0	0	0	0	0	1	3
Ficus carica L.	628	EXUD	208	I	0	0	0	0	1	0	0	0	0	0	0	0	0	0	1	0	1	0	0	0	0	2
Ficus carica L.	628	EXUD	177	K	0	0	0	0	0	0	0	0	0	2	0	0	0	0	0	0	0	0	0	0	0	0
Ficus carica L.	628	EXUD	190	L	0	0	0	0	0	0	0	0	0	0	0	0	0	0	2	0	0	2	0	0	0	0
Ficus sycomorus L.	532	FRU	386	B	0	0	0	0	0	0	0	0	0	0	0	0	0	0	0	0	1	1	0	0	0	0
Ficus sycomorus L.	532	FRU	535	D	0	0	0	0	0	0	0	0	0	0	0	0	0	0	0	0	3	2	0	0	1	0
Ficus sycomorus L.	532	FRU	555	H	0	0	0	0	0	0	0	0	0	0	0	0	0	0	0	0	2	0	0	0	0	0
Ficus sycomorus L.	532	FRU	561	I	0	0	0	0	0	0	0	0	0	0	0	0	0	0	0	0	2	2	0	0	1	0
Ficus sycomorus L.	532	FRU	451	L	0	0	0	0	0	0	0	0	0	0	0	0	0	0	0	0	1	2	0	2	0	0
Foeniculum vulgare Mill.	292	LEAF	723	A	0	1	0	0	0	0	0	0	2	0	0	0	0	0	0	0	0	0	0	0	0	0
Foeniculum vulgare Mill.	292	LEAF	841	D	0	0	0	0	0	2	0	0	3	0	0	0	0	0	0	0	0	0	0	0	0	0
Foeniculum vulgare Mill.	292	LEAF	581	E	1	1	0	0	0	0	0	0	0	2	2	0	1	0	0	0	0	0	0	0	0	0
Foeniculum vulgare Mill.	292	LEAF	532	H	0	0	0	1	0	1	0	0	0	0	0	2	0	0	0	0	0	0	0	0	0	0
Foeniculum vulgare Mill.	292	LEAF	666	K	0	0	0	0	0	0	0	0	0	1	0	1	0	0	0	0	0	0	0	0	0	0
Foeniculum vulgare Mill.	293	SEED	666	D	0	3	0	0	0	0	0	0	0	0	0	3	3	0	0	0	0	2	0	0	0	0
Foeniculum vulgare Mill.	293	SEED	630	F	0	1	0	0	0	0	0	0	0	1	0	1	2	1	0	0	0	0	0	0	0	0
Foeniculum vulgare Mill.	293	SEED	488	G	0	2	0	1	0	0	0	0	0	0	0	3	2	0	0	0	0	0	0	0	0	0
Foeniculum vulgare Mill.	293	SEED	533	H	0	0	0	0	0	0	1	0	0	1	0	3	0	0	0	0	0	1	0	0	0	0
Foeniculum vulgare Mill.	293	SEED	563	K	0	0	0	0	0	0	0	0	0	2	0	2	0	0	0	1	0	0	0	0	0	0
Foeniculum vulgare Mill.	293	SEED	872	M	0	2	0	0	0	1	0	0	0	0	0	2	0	0	0	0	0	0	0	0	0	0
Foeniculum vulgare Mill.	294	SUBT	597	A	0	0	1	0	0	0	0	0	1	0	0	1	0	0	0	0	0	0	0	0	0	0
Foeniculum vulgare Mill.	294	SUBT	599	B	0	0	2	0	0	0	0	0	1	0	0	0	0	0	0	0	0	0	0	0	0	0
Foeniculum vulgare Mill.	294	SUBT	826	D	0	0	2	0	0	0	0	0	0	0	0	0	3	0	0	0	0	0	0	0	0	0
Foeniculum vulgare Mill.	294	SUBT	555	G	0	0	3	0	0	0	0	0	0	0	0	0	0	0	0	0	0	0	0	0	0	0
Foeniculum vulgare Mill.	294	SUBT	540	K	0	0	1	0	0	0	0	0	0	0	0	0	0	0	0	0	0	0	0	0	0	0
Foeniculum vulgare Mill.	294	SUBT	551	L	0	0	1	2	0	0	0	0	0	0	0	1	0	0	0	1	0	1	0	0	0	0
Fraxinus ornus L.	66	LEAF	508	A	0	0	0	0	0	1	0	0	0	0	0	0	0	0	0	0	0	0	1	0	0	0
Fraxinus ornus L.	66	LEAF	665	D	0	0	0	0	0	2	0	0	0	0	0	0	0	0	0	0	0	0	3	0	0	0
Fraxinus ornus L.	66	LEAF	492	F	0	0	0	0	0	2	0	0	0	0	0	1	1	1	0	0	0	0	0	0	0	0
Fraxinus ornus L.	66	LEAF	684	G	0	0	0	0	0	3	0	0	0	0	0	0	0	0	0	0	0	0	0	0	1	0
Fraxinus ornus L.	66	LEAF	419	H	0	0	0	0	0	1	0	0	0	0	0	1	0	0	0	0	0	0	3	0	0	0
Fraxinus ornus L.	66	LEAF	554	K	0	0	0	0	0	2	0	0	0	0	0	0	0	0	0	0	0	0	2	0	0	0
Fumaria officinalis L.	443	HERB	482	A	0	0	0	0	0	2	0	0	0	0	0	0	2	0	0	0	0	0	1	0	0	0
Fumaria officinalis L.	443	HERB	548	B	0	0	0	0	0	1	0	0	0	0	0	1	0	0	0	0	0	0	0	0	0	0
Fumaria officinalis L.	443	HERB	467	D	0	0	0	0	0	2	0	0	0	0	0	0	0	0	0	0	0	0	1	0	0	0
Fumaria officinalis L.	443	HERB	596	H	0	0	0	0	0	2	0	0	0	0	0	0	0	0	0	0	0	0	2	0	0	0
Fumaria officinalis L.	443	HERB	544	K	0	0	0	0	0	0	0	0	0	0	0	0	0	0	0	0	0	0	1	0	0	0
Galium aparine L.	311	HERB	258	B	0	0	0	0	0	0	0	0	0	0	0	2	0	0	0	0	0	0	0	0	0	0
Galium aparine L.	311	HERB	507	D	0	0	0	2	0	0	0	0	0	0	0	0	0	0	0	0	0	0	2	0	0	0
Galium aparine L.	311	HERB	200	E	0	0	0	0	0	2	0	0	0	0	0	0	0	0	0	0	0	0	2	2	0	0
Galium aparine L.	311	HERB	305	G	0	0	1	0	0	0	0	0	0	0	0	0	0	0	0	0	0	0	2	0	0	0
Galium aparine L.	311	HERB	520	H	0	0	0	0	0	0	0	0	0	0	0	0	0	0	0	0	1	0	1	0	0	0
Galium aparine L.	311	HERB	449	I	0	0	0	1	0	0	0	0	0	0	0	0	0	0	0	0	0	1	3	0	0	0
Galium aparine L.	311	HERB	358	K	0	0	0	0	0	1	0	0	0	0	0	0	0	0	0	0	0	0	2	0	0	0
Galium aparine L.	629	SEED	100	B	0	0	0	0	0	0	0	0	0	0	0	0	0	0	0	0	0	0	0	0	0	0
Galium aparine L.	629	SEED	50	D	0	0	0	0	0	0	0	0	0	0	0	0	1	0	0	0	0	0	2	0	0	0
Galium aparine L.	629	SEED	205	H	0	0	0	0	0	0	0	0	0	0	0	0	0	0	0	0	1	0	0	0	0	0
Galium aparine L.	629	SEED	147	I	0	0	0	0	0	0	0	0	0	0	0	0	1	0	0	0	0	0	2	0	0	0
Galium aparine L.	629	SEED	120	K	0	0	0	0	0	0	0	0	0	0	0	0	0	0	0	0	0	0	1	0	0	0
Galium verum L.	436	FLOW	387	B	0	0	0	0	0	0	1	0	0	0	0	1	0	0	0	0	0	0	0	0	0	0
Galium verum L.	436	FLOW	715	D	0	0	0	0	0	0	0	0	0	0	0	0	0	0	0	0	0	0	2	2	0	0
Galium verum L.	436	FLOW	601	H	0	0	0	0	1	1	0	0	1	0	0	0	0	0	0	0	0	0	1	0	0	0
Galium verum L.	436	FLOW	504	L	0	0	0	0	0	1	0	0	0	0	0	0	0	0	0	0	0	1	0	2	0	0
Galium verum L.	588	SUBT	272	D	0	0	3	0	0	0	0	0	0	0	0	0	0	0	0	0	0	0	0	0	0	0
Galium verum L.	588	SUBT	238	H	0	0	0	0	0	0	0	0	0	0	0	0	0	0	0	0	0	0	0	0	0	0
Galium verum L.	588	SUBT	318	K	0	0	0	0	0	0	0	0	0	2	0	0	0	0	0	0	0	0	0	0	0	0
Galium verum L.	588	SUBT	280	L	0	0	0	1	0	0	0	0	0	0	0	0	0	0	0	1	0	2	0	0	0	0
Galium verum L.	588	SUBT	456	M	0	0	0	1	0	1	0	0	0	0	0	0	0	0	0	0	0	0	0	0	0	0
Gentiana lutea L.	237	SUBT	486	A	1	0	0	0	0	3	0	0	0	0	0	0	2	0	0	0	0	0	0	0	0	0
Gentiana lutea L.	237	SUBT	629	D	0	0	2	0	0	2	0	0	3	0	0	0	0	0	0	0	0	0	0	0	0	0
Gentiana lutea L.	237	SUBT	535	E	0	0	0	0	1	2	0	0	0	0	0	0	0	0	0	0	0	0	2	1	0	0
Gentiana lutea L.	237	SUBT	588	F	0	0	0	0	0	3	0	0	1	0	0	0	0	2	0	0	0	0	0	0	0	0
Gentiana lutea L.	237	SUBT	428	G	0	0	0	0	3	3	0	0	0	0	0	0	0	0	0	0	0	0	0	0	0	0
Gladiolus italicus Mill.	381	SUBT	211	D	0	0	0	0	0	0	0	0	0	0	0	0	3	0	2	0	0	1	0	0	0	0
Gladiolus italicus Mill.	381	SUBT	164	F	0	0	0	1	0	2	0	0	0	0	0	1	2	0	0	2	0	0	0	0	0	0
Gladiolus italicus Mill.	381	SUBT	286	H	0	0	0	0	3	1	0	0	0	0	0	0	2	0	0	1	0	0	0	0	0	0
Gladiolus italicus Mill.	381	SUBT	550	I	0	0	0	0	2	0	0	0	0	0	0	0	0	0	0	1	0	0	0	0	0	0
Gladiolus italicus Mill.	381	SUBT	214	K	0	0	1	0	0	0	0	0	0	0	0	0	2	0	1	0	0	0	0	0	0	0
Gladiolus italicus Mill.	381	SUBT	539	M	2	0	0	0	0	1	0	0	0	0	0	0	3	1	0	0	0	1	0	0	0	0
Glaucium corniculatum (L.) Curtis	310	HERB	525	B	0	0	0	0	0	3	0	0	0	0	0	0	0	0	0	0	0	0	1	0	0	0
Glaucium corniculatum (L.) Curtis	310	HERB	648	D	0	0	0	0	0	2	0	0	0	0	0	0	0	0	0	0	0	0	3	0	0	0
Glaucium corniculatum (L.) Curtis	310	HERB	667	E	0	0	1	0	1	2	0	0	0	0	1	0	0	0	0	0	1	1	3	2	0	0
Glaucium corniculatum (L.) Curtis	310	HERB	502	F	0	0	0	1	0	2	0	0	0	0	0	0	0	0	0	0	0	0	1	0	1	0
Glaucium corniculatum (L.) Curtis	310	HERB	662	G	0	0	0	1	0	3	0	0	0	0	0	0	0	0	0	0	0	0	0	0	0	0
Glaucium corniculatum (L.) Curtis	310	HERB	567	L	0	0	0	1	0	2	0	0	0	0	0	0	0	0	0	0	0	0	0	0	0	1
Glaucium flavum Crantz	413	SUBT	894	D	0	0	2	0	0	2	0	0	0	0	0	0	0	0	0	0	0	0	0	0	1	0
Glaucium flavum Crantz	413	SUBT	630	F	0	0	1	0	0	3	0	0	0	0	0	0	0	0	0	0	0	0	0	0	0	0
Glaucium flavum Crantz	413	SUBT	761	G	0	0	1	0	0	3	0	0	0	0	0	0	0	0	0	0	0	0	0	0	0	0
Glaucium flavum Crantz	413	SUBT	635	H	0	0	1	0	0	2	0	0	0	0	0	0	0	0	0	0	0	0	0	0	0	0
Glaucium flavum Crantz	413	SUBT	881	M	0	0	0	0	0	2	0	0	0	0	0	0	0	0	0	0	0	0	0	0	0	0
Glaucium flavum Crantz	414	SEED	400	D	0	0	1	0	0	0	0	0	0	0	0	0	0	0	0	1	0	0	0	0	0	0
Glaucium flavum Crantz	414	SEED	437	E	0	0	0	0	0	1	0	0	0	0	0	0	0	0	0	0	0	0	0	0	0	0
Glaucium flavum Crantz	414	SEED	482	F	0	0	1	1	0	1	0	0	0	1	0	0	0	0	0	0	0	0	0	1	0	0
Glaucium flavum Crantz	414	SEED	488	G	0	0	0	2	0	0	0	0	0	0	0	0	1	0	0	0	0	0	0	0	0	0
Glaucium flavum Crantz	414	SEED	802	H	0	0	0	0	0	1	0	0	0	0	0	0	0	0	2	0	0	0	0	0	0	0
Glaucium flavum Crantz	414	SEED	669	I	0	0	0	0	0	0	0	0	0	0	0	0	0	0	2	0	0	0	0	0	0	0
Glaucium flavum Crantz	414	SEED	498	K	0	0	0	0	0	0	0	0	0	0	0	0	0	0	0	0	0	0	0	0	0	0
Glaucium flavum Crantz	414	SEED	853	M	0	0	0	0	0	0	0	0	0	0	0	0	0	0	0	0	0	0	0	1	0	0
Glaucium flavum Crantz	415	LEAF	605	A	0	0	0	0	0	2	0	0	0	0	0	0	2	0	0	0	0	0	0	0	1	0
Glaucium flavum Crantz	415	LEAF	889	D	0	0	0	0	0	1	0	0	0	0	0	0	0	0	0	0	0	0	2	0	0	0
Glaucium flavum Crantz	415	LEAF	458	E	0	0	0	0	0	2	0	0	0	0	0	0	0	0	0	0	0	0	2	0	0	0
Glaucium flavum Crantz	415	LEAF	648	F	0	0	0	1	0	1	0	0	1	0	0	0	1	0	0	0	0	0	0	0	1	0
Glaucium flavum Crantz	415	LEAF	454	G	0	0	0	0	0	2	0	0	0	0	0	0	2	2	0	0	0	0	0	0	0	0
Glaucium flavum Crantz	415	LEAF	571	K	0	0	0	0	0	0	0	0	0	0	0	0	0	0	0	0	0	0	2	0	1	0
Glaucium flavum Crantz	416	FLOW	821	D	0	0	0	0	0	3	0	0	0	0	0	0	0	0	0	0	0	0	2	0	0	0
Glaucium flavum Crantz	416	FLOW	703	E	0	0	1	0	0	1	0	0	0	0	0	0	0	0	0	0	0	0	1	1	0	0
Glaucium flavum Crantz	416	FLOW	525	H	0	0	0	0	0	1	0	0	0	0	0	0	0	0	0	1	0	0	0	0	0	0
Glaucium flavum Crantz	416	FLOW	559	L	0	0	0	0	0	2	0	0	0	0	0	0	0	0	0	0	0	1	0	0	0	0
Glebionis coronaria (L.) Cass. ex Spach	348	FLOW	592	B	0	0	0	0	0	3	0	0	0	0	0	0	0	0	0	0	0	0	0	0	0	0
Glebionis coronaria (L.) Cass. ex Spach	348	FLOW	860	D	0	3	0	0	0	3	0	0	0	0	0	0	3	0	0	0	0	0	0	0	0	0
Glebionis coronaria (L.) Cass. ex Spach	348	FLOW	654	F	0	0	0	0	0	2	0	0	2	0	0	1	0	2	0	0	0	0	0	0	0	0
Glebionis coronaria (L.) Cass. ex Spach	348	FLOW	734	G	0	0	0	0	3	3	0	0	0	0	0	0	0	0	0	0	0	0	0	0	1	0
Glebionis coronaria (L.) Cass. ex Spach	348	FLOW	663	H	0	0	0	0	0	2	2	0	2	0	2	0	0	0	0	0	0	0	0	0	0	0
Glebionis coronaria (L.) Cass. ex Spach	348	FLOW	657	I	0	0	0	0	0	2	0	0	0	0	0	1	0	0	0	0	0	0	0	0	0	0
Glebionis coronaria (L.) Cass. ex Spach	348	FLOW	866	K	0	0	0	0	0	0	0	0	0	0	0	0	0	0	0	0	0	1	2	0	0	0
Glebionis coronaria (L.) Cass. ex Spach	348	FLOW	924	K	0	0	0	0	0	0	0	0	0	0	0	0	0	0	0	0	0	1	2	0	0	0
Glebionis coronaria (L.) Cass. ex Spach	348	FLOW	680	L	0	1	0	0	0	3	0	0	0	0	2	0	0	0	0	0	0	0	0	0	0	0
Glebionis coronaria (L.) Cass. ex Spach	638	HERB	98	B	0	0	0	1	0	0	0	0	0	0	0	0	0	0	0	0	0	0	1	0	0	0
Glebionis coronaria (L.) Cass. ex Spach	638	HERB	40	D	0	0	0	3	0	0	0	0	0	0	0	0	0	0	0	0	0	0	3	3	0	0
Glebionis coronaria (L.) Cass. ex Spach	638	HERB	67	H	0	0	0	0	0	0	0	0	0	0	0	2	0	0	0	0	2	0	0	0	0	0
Glebionis coronaria (L.) Cass. ex Spach	638	HERB	206	I	0	0	0	2	0	0	0	0	0	0	0	1	0	1	0	0	0	1	1	0	0	0
Globularia alypum L.	489	SEED	534	B	0	0	0	0	0	0	0	0	0	0	0	0	0	0	0	0	0	0	0	0	0	0
Globularia alypum L.	489	SEED	817	D	0	0	0	0	0	0	0	0	0	0	0	0	0	0	0	0	0	0	1	0	0	0
Globularia alypum L.	489	SEED	648	F	0	1	0	0	0	0	0	0	0	0	0	0	0	0	0	0	0	0	1	2	0	0
Globularia alypum L.	489	SEED	754	I	0	0	0	0	0	0	0	0	0	0	0	0	0	0	1	0	0	0	0	0	0	0
Globularia alypum L.	489	SEED	602	K	0	0	0	0	0	0	0	0	0	0	0	0	0	0	0	0	0	0	0	0	0	0
Glycyrrhiza glabra L.	239	SUBT	705	D	0	0	0	0	0	0	0	0	0	0	0	0	0	0	0	0	0	3	0	0	0	0
Glycyrrhiza glabra L.	239	SUBT	549	F	0	1	1	0	0	1	0	0	0	1	0	1	0	0	0	0	0	1	0	0	0	0
Glycyrrhiza glabra L.	239	SUBT	478	G	0	2	0	0	0	0	0	0	0	0	0	1	0	0	0	0	2	3	0	0	0	0
Glycyrrhiza glabra L.	239	SUBT	907	H	0	0	1	0	0	1	2	0	0	0	0	2	0	0	0	0	0	3	0	0	1	0
Glycyrrhiza glabra L.	239	SUBT	665	I	0	0	2	0	0	0	0	0	0	0	0	0	0	1	0	0	0	3	0	0	0	0
Glycyrrhiza glabra L.	239	SUBT	603	K	0	0	1	0	0	0	0	0	0	1	0	0	0	0	0	0	0	2	0	0	0	0
Glycyrrhiza glabra L.	239	SUBT	572	L	0	0	0	0	0	0	0	0	0	0	0	0	0	0	0	1	0	3	0	0	0	1
Hedera helix L.	227	LEAF	648	B	0	0	0	0	0	2	0	0	0	0	0	0	0	0	0	0	0	0	1	0	0	0
Hedera helix L.	227	LEAF	360	D	0	0	0	0	0	0	0	0	0	1	0	0	0	0	0	0	0	0	2	0	0	0
Hedera helix L.	227	LEAF	409	F	0	0	0	0	0	2	0	0	1	0	0	1	0	1	0	0	0	0	1	0	1	0
Hedera helix L.	227	LEAF	526	H	0	0	0	0	0	1	0	0	0	0	0	0	0	0	0	0	1	0	1	0	1	0
Hedera helix L.	227	LEAF	792	I	1	0	0	1	1	1	0	0	0	0	0	0	2	1	0	0	0	0	2	0	1	0
Hedera helix L.	227	LEAF	560	L	0	0	0	0	0	2	0	0	0	0	0	0	0	0	0	0	0	2	0	0	0	0
Hedera helix L.	228	HERB	360	D	0	0	2	1	0	1	0	0	0	0	0	0	0	0	0	0	0	0	0	0	0	0
Hedera helix L.	228	HERB	531	F	0	0	0	1	0	1	0	0	0	0	0	0	0	0	0	0	0	0	2	1	0	0
Hedera helix L.	228	HERB	437	H	0	0	0	1	0	2	0	0	0	0	0	0	0	0	0	0	0	0	2	0	0	0
Hedera helix L.	228	HERB	632	I	0	0	0	0	1	0	0	0	0	0	0	0	0	1	0	0	0	0	1	0	0	0
Hedera helix L.	228	HERB	802	M	0	0	0	0	0	2	0	0	0	0	0	0	2	1	0	0	0	0	2	0	0	0
Hedera helix L.	229	FRU	632	A	0	0	0	0	0	1	0	0	2	0	0	0	0	0	0	0	0	0	0	0	0	0
Hedera helix L.	229	FRU	204	D	0	0	0	0	0	0	0	0	2	0	0	0	1	0	0	0	1	0	0	0	0	0
Hedera helix L.	229	FRU	202	G	0	0	0	0	0	2	0	0	0	0	0	0	2	0	0	0	0	0	0	0	1	0
Hedera helix L.	229	FRU	251	H	2	0	0	1	2	2	0	0	2	0	0	2	0	0	0	0	0	0	0	0	0	0
Hedera helix L.	229	FRU	434	K	0	0	0	0	0	0	0	0	0	0	0	2	0	0	0	0	1	0	0	0	0	0
Hedera helix L.	552	FLOW	125	B	0	0	0	0	0	0	0	0	1	0	0	0	0	0	0	0	0	0	0	0	0	0
Hedera helix L.	552	FLOW	115	D	0	0	0	0	0	0	0	0	0	0	0	0	0	0	0	0	2	1	0	0	0	0
Hedera helix L.	552	FLOW	297	I	1	0	0	0	2	1	0	0	2	0	0	0	2	0	0	0	0	0	0	0	0	0
Hedera helix L.	552	FLOW	228	K	0	0	0	0	0	0	0	0	0	0	0	0	0	0	0	0	0	1	1	0	0	0
Hedera helix L.	552	FLOW	190	L	0	0	0	0	0	2	0	0	0	0	0	0	2	0	0	1	0	2	0	0	0	0
Hedera helix L.	636	SUBT	111	B	0	0	2	0	0	3	0	0	0	0	0	0	0	0	0	0	0	0	0	0	0	0
Hedera helix L.	636	SUBT	60	D	0	0	3	0	0	2	0	0	0	0	0	0	0	0	0	0	0	0	0	0	0	0
Hedera helix L.	636	SUBT	69	H	0	0	2	0	0	1	2	0	0	0	0	2	0	0	0	0	0	0	0	0	0	0
Hedera helix L.	636	SUBT	216	I	0	0	0	0	2	0	2	0	2	0	0	0	0	0	0	0	0	1	0	0	0	0
Hedera helix L.	636	SUBT	144	L	0	0	0	0	1	0	0	0	0	0	0	0	1	0	0	3	0	2	0	0	0	0
Helichrysum italicum (Roth) G.Don	577	FLOW	761	D	0	0	0	0	0	0	0	0	0	0	0	0	0	2	0	0	3	0	2	0	0	0
Helichrysum italicum (Roth) G.Don	577	FLOW	606	F	0	0	0	1	0	1	0	0	2	0	0	0	0	0	0	0	0	0	0	2	0	0
Helichrysum italicum (Roth) G.Don	577	FLOW	780	G	0	0	0	1	0	0	0	0	0	0	3	0	0	0	0	0	0	0	0	0	0	0
Helichrysum italicum (Roth) G.Don	577	FLOW	745	H	0	0	0	0	0	1	0	0	0	0	2	2	0	0	0	0	1	0	0	0	0	0
Helichrysum italicum (Roth) G.Don	577	FLOW	775	I	0	0	0	0	0	2	0	0	0	0	0	1	0	0	0	0	0	0	0	0	0	0
Helichrysum italicum (Roth) G.Don	577	FLOW	672	K	0	0	0	0	0	0	0	0	0	0	0	0	0	0	0	0	0	0	1	0	0	0
Heliotropium europaeum L.	499	HERB	355	A	0	0	0	1	0	1	0	0	0	0	0	0	0	2	0	0	0	0	2	0	0	0
Heliotropium europaeum L.	499	HERB	430	B	0	0	0	0	0	1	0	0	0	0	0	0	0	0	0	0	0	0	1	0	0	0
Heliotropium europaeum L.	499	HERB	603	D	0	0	0	0	0	2	0	0	0	0	0	0	0	0	0	0	0	0	2	0	0	0
Heliotropium europaeum L.	499	HERB	631	H	0	0	0	0	2	1	0	0	0	0	0	0	0	0	0	0	0	0	2	0	0	0
Heliotropium europaeum L.	499	HERB	648	I	0	0	0	0	1	0	0	0	0	0	0	0	0	0	1	0	0	0	2	0	0	0
Heliotropium europaeum L.	499	HERB	549	K	0	0	0	0	1	1	0	0	0	0	0	0	0	0	0	0	0	0	1	0	0	0
Heliotropium europaeum L.	499	HERB	478	L	0	0	0	0	3	1	0	0	0	0	0	0	0	0	0	0	0	0	0	0	0	0
Heliotropium europaeum L.	500	SEED	639	A	0	0	0	0	0	1	0	0	0	0	0	1	0	0	0	0	0	0	2	0	0	0
Heliotropium europaeum L.	500	SEED	603	D	0	0	0	0	0	0	0	0	0	0	0	0	0	0	0	0	0	0	1	1	0	0
Heliotropium europaeum L.	500	SEED	431	E	0	0	2	0	0	0	0	0	0	0	0	0	0	0	0	0	0	0	2	0	0	0
Heliotropium europaeum L.	500	SEED	415	G	0	0	0	0	0	0	0	0	0	0	0	0	0	0	0	0	0	0	0	1	0	0
Heliotropium europaeum L.	500	SEED	817	H	0	0	0	0	1	1	0	0	0	0	0	1	0	0	0	0	0	0	0	0	0	0
Heliotropium europaeum L.	500	SEED	576	I	0	0	0	0	0	2	0	0	0	0	0	0	0	0	1	0	0	0	0	0	0	0
Heliotropium europaeum L.	500	SEED	804	M	0	0	0	0	0	2	0	0	0	0	0	0	0	0	0	0	0	0	0	0	0	0
Helleborus lividus Aiton ex Curtis	719	HERB	878	D	0	0	0	1	0	2	0	0	0	0	0	0	1	0	0	0	0	2	0	0	1	0
Helleborus lividus Aiton ex Curtis	719	HERB	871	H	0	0	1	0	0	1	0	0	0	0	0	0	0	1	0	0	0	0	1	0	0	0
Helleborus lividus Aiton ex Curtis	719	HERB	868	I	0	0	0	0	2	2	0	0	0	0	0	0	0	0	0	0	0	0	0	0	0	0
Helleborus lividus Aiton ex Curtis	719	HERB	883	L	0	0	0	0	2	3	0	0	2	0	0	0	0	0	0	0	0	0	0	0	0	0
Helleborus lividus Aiton ex Curtis	719	HERB	878	M	0	0	0	1	1	3	0	0	0	0	0	0	1	0	0	0	0	1	0	0	0	0
Helosciadium nodiflorum (L.) W.D.J.Koch	284	LEAF	621	B	0	0	0	2	1	0	0	0	0	0	0	0	0	0	0	0	0	0	0	0	0	0
Helosciadium nodiflorum (L.) W.D.J.Koch	284	LEAF	882	D	0	0	0	2	0	0	0	0	0	0	0	0	0	0	0	0	0	0	1	0	0	0
Helosciadium nodiflorum (L.) W.D.J.Koch	284	LEAF	655	G	0	0	1	3	0	0	0	0	0	0	0	0	1	0	0	0	0	0	0	0	0	0
Helosciadium nodiflorum (L.) W.D.J.Koch	284	LEAF	834	H	0	0	0	2	0	0	0	0	0	0	0	1	0	0	0	0	1	0	0	0	0	0
Helosciadium nodiflorum (L.) W.D.J.Koch	284	LEAF	690	I	0	0	0	2	1	0	0	0	0	0	0	0	0	0	0	0	0	0	2	0	0	0
Helosciadium nodiflorum (L.) W.D.J.Koch	284	LEAF	661	L	0	0	0	2	0	0	0	0	0	0	0	0	0	1	0	0	0	0	0	0	0	1
Helosciadium nodiflorum (L.) W.D.J.Koch	603	SUBT	637	D	0	0	1	1	0	0	0	0	0	0	0	0	0	0	0	0	0	0	0	0	0	0
Helosciadium nodiflorum (L.) W.D.J.Koch	603	SUBT	766	F	0	0	1	3	0	0	0	0	1	0	0	0	0	0	0	0	0	0	0	0	0	0
Helosciadium nodiflorum (L.) W.D.J.Koch	603	SUBT	834	G	1	0	0	2	0	0	0	0	0	0	0	0	0	0	0	0	0	0	0	0	0	0
Helosciadium nodiflorum (L.) W.D.J.Koch	603	SUBT	808	K	0	0	1	0	0	0	0	0	0	0	0	0	0	0	0	0	0	1	0	0	0	0
Helosciadium nodiflorum (L.) W.D.J.Koch	603	SUBT	881	M	0	0	0	1	0	0	0	0	0	0	0	0	0	0	0	0	0	0	0	0	0	0
Helosciadium nodiflorum (L.) W.D.J.Koch	691	SEED	58	D	0	3	0	0	0	0	0	0	0	0	0	0	0	0	0	0	3	0	2	0	0	0
Helosciadium nodiflorum (L.) W.D.J.Koch	691	SEED	68	H	0	0	0	1	0	0	0	0	0	0	0	2	0	0	0	0	1	0	1	0	0	0
Helosciadium nodiflorum (L.) W.D.J.Koch	691	SEED	141	I	0	0	0	1	0	0	0	0	0	0	0	2	1	0	0	0	1	0	0	0	0	0
Helosciadium nodiflorum (L.) W.D.J.Koch	691	SEED	81	K	0	0	0	0	0	0	0	0	0	0	0	2	0	0	0	0	1	0	0	0	0	0
Helosciadium nodiflorum (L.) W.D.J.Koch	691	SEED	81	L	0	1	0	2	0	0	0	0	0	0	1	2	1	0	0	0	0	3	0	0	0	0
Helosciadium nodiflorum (L.) W.D.J.Koch	691	SEED	81	M	0	0	0	0	0	0	0	0	0	0	0	1	2	1	0	0	0	0	0	0	0	0
Heracleum sphondylium L.	301	SEED	522	B	0	0	0	0	0	1	0	0	2	0	0	0	1	0	0	0	0	0	0	0	0	0
Heracleum sphondylium L.	301	SEED	518	D	0	2	0	0	0	0	0	0	0	0	0	3	1	0	0	0	2	0	0	0	0	0
Heracleum sphondylium L.	301	SEED	402	E	0	0	0	0	0	2	0	0	0	0	0	0	1	0	0	0	1	0	1	0	0	0
Heracleum sphondylium L.	301	SEED	790	H	0	0	0	0	2	1	2	0	2	0	0	3	2	0	0	0	0	0	0	0	0	0
Heracleum sphondylium L.	301	SEED	643	I	2	0	0	0	0	1	1	0	0	0	2	2	2	0	0	0	0	0	0	0	0	0
Heracleum sphondylium L.	302	FLOW	553	B	0	1	0	0	0	0	0	0	0	0	0	0	0	0	0	0	0	0	1	0	0	0
Heracleum sphondylium L.	302	FLOW	715	D	0	0	0	0	0	0	0	0	0	0	0	0	0	0	0	0	0	2	2	0	0	0
Heracleum sphondylium L.	302	FLOW	673	G	0	0	0	1	0	0	0	0	0	3	0	0	0	0	0	0	0	0	0	0	0	0
Heracleum sphondylium L.	302	FLOW	539	H	0	0	0	0	1	0	0	0	0	0	0	1	0	0	0	0	0	0	0	0	0	0
Heracleum sphondylium L.	302	FLOW	540	I	0	0	0	0	0	0	0	0	0	0	0	1	0	0	0	0	0	1	0	0	0	0
Heracleum sphondylium L.	302	FLOW	493	K	0	0	0	0	0	0	0	0	0	0	0	0	0	0	0	0	0	0	1	0	0	0
Heracleum sphondylium L.	302	FLOW	521	L	0	1	0	0	1	0	0	0	0	2	1	0	0	0	0	0	0	0	0	0	0	0
Heracleum sphondylium L.	303	SUBT	674	A	0	0	2	0	0	0	0	0	1	0	0	0	0	1	0	0	0	0	0	0	0	0
Heracleum sphondylium L.	303	SUBT	852	D	0	0	2	0	0	1	0	0	0	1	0	0	0	0	0	0	0	2	0	0	0	0
Heracleum sphondylium L.	303	SUBT	596	F	0	0	1	0	0	2	0	0	1	1	0	0	2	1	0	0	0	0	0	0	0	0
Heracleum sphondylium L.	303	SUBT	417	G	0	0	0	0	0	0	0	0	1	0	2	0	1	0	0	0	0	0	0	0	0	0
Heracleum sphondylium L.	303	SUBT	483	H	2	0	0	1	0	1	0	0	2	0	0	2	3	0	0	0	0	0	0	0	0	0
Heracleum sphondylium L.	303	SUBT	513	K	0	0	0	0	0	0	0	0	0	2	0	2	1	0	0	0	0	0	0	0	0	0
Heracleum sphondylium L.	303	SUBT	619	L	3	0	0	2	0	0	0	0	0	0	0	2	2	0	0	0	0	0	0	0	0	0
Hippuris vulgaris L.	369	HERB	116	B	0	0	1	0	0	0	0	0	0	0	0	0	0	0	0	0	0	0	0	0	0	0
Hippuris vulgaris L.	369	HERB	224	D	0	0	0	0	0	0	0	0	0	0	0	0	0	0	0	0	0	0	2	0	0	0
Hippuris vulgaris L.	369	HERB	212	G	0	0	0	1	0	0	0	0	0	0	0	0	0	0	0	0	0	0	1	2	0	0
Hippuris vulgaris L.	369	HERB	65	H	0	0	0	0	0	0	0	0	0	0	0	0	0	0	0	0	0	0	2	0	0	0
Hippuris vulgaris L.	369	HERB	216	K	0	0	1	0	0	0	0	0	0	0	0	0	0	0	0	0	0	0	1	0	0	0
Hippuris vulgaris L.	369	HERB	116	L	0	0	0	1	0	2	0	0	0	0	0	0	0	1	0	0	0	0	0	0	0	0
Hirschfeldia incana (L.) Lagr.-Foss.	160	HERB	535	A	0	0	0	0	0	0	0	0	0	0	0	0	0	0	0	0	0	0	2	0	0	0
Hirschfeldia incana (L.) Lagr.-Foss.	160	HERB	569	B	0	0	0	0	0	1	0	0	0	0	0	0	0	0	0	0	0	0	1	0	0	0
Hirschfeldia incana (L.) Lagr.-Foss.	160	HERB	818	D	0	0	0	2	0	0	0	0	0	0	0	0	0	0	0	0	0	0	2	0	0	0
Hirschfeldia incana (L.) Lagr.-Foss.	160	HERB	440	F	0	0	0	1	0	1	0	0	0	0	0	0	0	0	0	0	0	0	1	2	0	0
Hirschfeldia incana (L.) Lagr.-Foss.	160	HERB	711	G	0	0	0	0	0	0	0	0	0	0	0	0	0	0	0	0	0	0	2	2	0	0
Hirschfeldia incana (L.) Lagr.-Foss.	160	HERB	648	H	0	0	0	0	1	1	0	0	0	0	0	0	0	0	0	0	0	0	2	0	0	0
Hordeum vulgare L.	140	SEED	526	A	0	0	0	0	0	0	0	0	0	0	0	0	0	0	0	2	0	0	0	0	0	0
Hordeum vulgare L.	140	SEED	585	D	0	0	0	0	0	0	0	0	0	0	0	0	0	0	0	3	0	0	0	0	0	0
Hordeum vulgare L.	140	SEED	559	F	0	0	0	0	0	0	0	0	0	0	0	0	0	0	0	2	0	0	0	0	0	0
Hordeum vulgare L.	140	SEED	344	G	0	0	0	0	0	0	0	0	0	0	0	0	0	0	0	1	0	0	0	0	0	0
Hordeum vulgare L.	140	SEED	551	K	0	0	0	0	0	0	0	0	0	0	0	0	0	0	0	1	0	0	0	0	0	0
Hyacinthus orientalis L.	406	SUBT	206	B	0	0	0	0	0	1	0	0	0	0	0	0	0	0	0	2	0	0	0	0	0	0
Hyacinthus orientalis L.	406	SUBT	490	D	0	0	0	0	0	0	0	0	0	0	0	0	0	0	0	3	0	0	0	0	0	0
Hyacinthus orientalis L.	406	SUBT	313	F	0	0	0	1	0	0	0	0	0	1	0	1	0	0	0	1	0	0	0	0	0	0
Hyacinthus orientalis L.	406	SUBT	571	H	0	0	0	0	0	0	0	0	0	0	0	0	0	0	2	0	0	1	0	0	0	0
Hyacinthus orientalis L.	406	SUBT	346	I	0	0	0	0	0	0	0	0	0	0	0	0	0	0	0	2	0	1	0	0	0	0
Hyacinthus orientalis L.	406	SUBT	312	K	0	0	0	1	0	0	0	0	0	0	0	0	0	0	0	0	0	0	0	0	0	0
Hyoscyamus albus L.	23	SEED	813	B	0	0	0	0	0	0	0	0	0	0	0	0	0	0	0	0	0	0	0	0	0	0
Hyoscyamus albus L.	23	SEED	530	F	0	0	1	0	0	0	0	0	2	1	1	0	0	0	0	0	0	0	0	0	0	0
Hyoscyamus albus L.	23	SEED	588	G	0	0	1	0	0	0	0	0	0	0	0	0	0	0	0	0	0	0	0	0	0	0
Hyoscyamus albus L.	23	SEED	550	H	0	0	0	0	0	0	0	0	0	0	0	0	0	0	2	0	0	0	0	0	0	0
Hyoscyamus albus L.	23	SEED	682	I	0	0	0	0	0	0	0	0	0	0	0	0	0	0	1	0	0	0	0	0	0	0
Hyoscyamus albus L.	23	SEED	716	K	0	0	0	0	0	0	0	0	0	0	0	0	0	0	0	0	0	0	0	0	0	0
Hyoscyamus albus L.	24	HERB	356	D	0	0	0	3	0	0	0	0	0	0	0	0	0	0	0	0	0	0	2	0	0	0
Hyoscyamus albus L.	24	HERB	172	E	0	0	0	0	1	2	0	0	0	0	0	0	0	0	0	0	0	0	2	0	0	0
Hyoscyamus albus L.	24	HERB	129	G	0	0	0	2	0	0	0	0	0	0	0	0	0	0	0	0	0	0	1	0	0	0
Hyoscyamus albus L.	24	HERB	328	I	0	0	0	0	1	1	0	0	0	0	0	0	0	0	0	0	0	0	1	0	0	0
Hyoscyamus albus L.	24	HERB	212	K	0	0	0	1	0	0	0	0	0	0	0	0	0	0	0	0	0	0	1	0	0	0
Hyoscyamus albus L.	24	HERB	566	M	0	0	0	0	0	1	0	0	0	0	0	0	3	0	0	0	0	0	2	0	0	0
Hyoscyamus albus L.	25	SUBT	344	D	0	0	3	0	0	2	0	0	0	0	0	0	0	0	0	0	1	0	0	0	0	0
Hyoscyamus albus L.	25	SUBT	172	E	0	0	0	0	1	2	0	0	0	0	0	0	0	0	0	0	0	0	2	0	0	0
Hyoscyamus albus L.	25	SUBT	313	F	0	0	1	0	0	0	0	1	0	0	0	0	0	0	1	0	0	1	0	0	0	0
Hyoscyamus albus L.	25	SUBT	88	H	0	0	2	0	0	0	0	0	0	0	0	0	1	0	0	0	0	1	0	0	0	0
Hyoscyamus albus L.	25	SUBT	289	I	0	0	0	0	1	0	1	0	0	0	0	0	1	0	0	0	0	1	0	0	0	0
Hyoscyamus albus L.	25	SUBT	544	M	0	0	0	0	0	1	0	0	0	0	0	1	0	0	1	0	0	2	0	1	0	0
Hypecoum procumbens L.	417	HERB	321	B	0	0	1	1	0	2	0	0	0	0	0	0	0	0	0	0	0	0	0	0	0	0
Hypecoum procumbens L.	417	HERB	161	D	0	0	0	0	0	2	0	0	0	0	0	0	0	0	0	0	0	0	1	0	0	0
Hypecoum procumbens L.	417	HERB	331	F	0	0	0	0	0	1	0	0	1	0	0	0	0	0	0	0	0	1	1	0	0	0
Hypecoum procumbens L.	417	HERB	330	H	0	0	0	0	1	1	0	0	0	0	0	0	0	0	0	0	0	0	1	0	0	0
Hypecoum procumbens L.	417	HERB	247	L	0	0	0	0	2	3	0	0	0	0	0	0	0	1	0	0	0	1	0	0	0	1
Hypericum perfoliatum L.	682	SEED	62	D	0	0	0	0	0	0	0	0	0	0	0	2	0	0	3	0	0	0	2	0	0	0
Hypericum perfoliatum L.	682	SEED	72	H	0	0	0	0	0	1	0	0	0	2	0	2	1	0	0	0	0	0	0	0	0	0
Hypericum perfoliatum L.	682	SEED	146	I	2	0	0	0	2	2	0	0	1	1	0	2	2	0	0	0	2	0	1	0	0	0
Hypericum perfoliatum L.	682	SEED	85	K	0	0	0	0	0	0	0	0	0	0	0	2	1	0	0	0	0	0	1	0	0	0
Hypericum perfoliatum L.	682	SEED	90	L	0	0	0	0	0	0	0	0	0	1	0	2	1	0	0	0	2	1	0	0	0	0
Hypericum perfoliatum L.	682	SEED	85	M	0	0	0	0	0	0	0	0	0	0	0	2	1	0	0	0	0	1	0	0	0	0
Hypericum perfoliatum L.	683	HERB	159	A	0	1	0	0	0	0	0	0	0	0	1	1	0	0	0	0	0	0	0	0	0	0
Hypericum perfoliatum L.	683	HERB	61	D	0	0	0	0	0	0	0	0	0	0	0	0	0	0	0	0	0	0	2	0	0	0
Hypericum perfoliatum L.	683	HERB	72	H	0	0	0	0	0	0	0	0	0	0	0	0	0	2	0	0	2	0	0	0	1	0
Hypericum perfoliatum L.	683	HERB	147	I	2	0	0	0	2	0	0	0	2	0	0	2	2	0	0	0	0	0	2	0	0	0
Hypericum perfoliatum L.	683	HERB	72	K	0	0	0	0	0	0	0	0	0	0	0	1	0	0	0	0	0	0	2	0	0	0
Hypericum perfoliatum L.	683	HERB	98	L	0	0	0	0	0	0	0	0	0	2	0	0	0	0	0	0	2	0	0	2	2	0
Hypericum perfoliatum L.	683	HERB	85	M	0	0	0	0	0	0	0	0	0	0	0	0	0	0	0	0	0	0	2	0	0	0
Hypericum perforatum L.	365	SEED	790	D	0	0	0	0	0	0	0	0	0	0	0	0	0	0	0	2	1	0	2	0	0	0
Hypericum perforatum L.	365	SEED	596	F	0	0	0	0	0	0	0	0	0	0	0	0	0	0	0	1	0	0	0	0	0	0
Hypericum perforatum L.	365	SEED	441	G	0	0	0	0	0	0	0	0	0	1	0	0	0	0	0	0	0	0	0	0	0	0
Hypericum perforatum L.	365	SEED	797	H	0	0	0	0	0	0	0	0	0	0	0	0	0	0	2	0	0	0	0	0	0	0
Hypericum perforatum L.	365	SEED	743	I	0	0	0	0	0	0	0	0	0	0	0	0	0	0	2	0	0	0	0	0	0	0
Hypericum perforatum L.	365	SEED	596	L	0	0	0	0	0	0	0	0	0	0	0	0	0	0	2	1	0	1	0	0	0	0
Hypericum perforatum L.	365	SEED	878	M	0	0	0	0	0	0	0	0	0	0	0	1	0	0	0	0	0	0	0	0	0	0
Hyphaene thebaica (L.) Mart.	632	SEED	204	D	0	0	0	2	0	0	0	0	0	0	0	0	0	0	2	0	0	2	0	0	3	0
Hyphaene thebaica (L.) Mart.	632	SEED	281	H	0	0	0	0	0	0	0	0	3	0	0	2	0	0	0	0	0	0	0	0	0	0
Hyphaene thebaica (L.) Mart.	632	SEED	308	I	0	0	0	0	1	0	0	0	0	0	0	0	0	0	0	2	0	1	0	0	2	0
Hyphaene thebaica (L.) Mart.	632	SEED	281	K	0	0	1	0	0	0	0	0	0	0	0	0	0	0	0	1	0	0	0	0	0	0
Hyphaene thebaica (L.) Mart.	641	FRU	230	D	0	0	3	0	0	0	0	0	0	0	0	0	0	0	3	0	0	0	0	0	0	0
Hyphaene thebaica (L.) Mart.	641	FRU	219	H	0	0	1	0	0	0	0	0	0	0	0	0	0	0	0	0	0	0	0	0	0	0
Hyphaene thebaica (L.) Mart.	641	FRU	281	K	0	0	0	0	0	0	0	0	0	0	0	1	1	0	0	0	0	0	0	0	0	0
Hyphaene thebaica (L.) Mart.	641	FRU	281	L	0	0	1	0	0	0	0	0	0	0	0	2	0	0	2	0	0	0	0	0	0	0
Hyssopus officinalis L.	250	HERB	581	A	0	0	0	0	0	0	0	0	2	0	0	0	0	0	0	0	0	0	2	0	0	0
Hyssopus officinalis L.	250	HERB	570	D	0	2	0	0	0	0	0	0	0	0	0	0	0	0	0	0	0	0	0	0	0	0
Hyssopus officinalis L.	250	HERB	539	G	0	0	0	0	0	0	0	0	0	0	0	0	0	0	0	0	0	0	2	2	0	0
Hyssopus officinalis L.	250	HERB	835	H	0	0	0	0	0	1	3	0	0	0	3	3	0	0	0	0	0	0	0	0	0	0
Hyssopus officinalis L.	250	HERB	502	K	0	0	0	0	0	0	0	0	0	0	2	2	0	0	0	0	0	0	0	0	0	0
Inula helenium L.	14	SUBT	566	B	0	0	0	0	2	2	0	0	3	0	0	0	0	0	0	0	0	0	0	0	0	0
Inula helenium L.	14	SUBT	645	D	0	3	0	0	0	0	0	0	3	0	0	0	3	0	0	0	0	0	0	0	0	0
Inula helenium L.	14	SUBT	437	F	0	0	1	0	0	1	0	0	2	2	0	1	0	0	0	0	0	0	0	0	0	0
Inula helenium L.	14	SUBT	241	H	0	0	0	0	0	2	2	0	2	0	2	2	0	0	0	0	0	1	0	0	0	0
Inula helenium L.	14	SUBT	388	K	0	0	1	0	0	0	0	0	0	2	0	0	0	0	0	0	0	0	0	0	0	0
Inula helenium L.	14	SUBT	650	K	0	0	0	0	0	0	0	0	0	2	0	1	0	0	0	0	0	0	0	0	0	0
Inula helenium L.	14	SUBT	708	K	0	0	0	0	0	0	0	0	0	2	0	1	0	0	0	0	0	0	0	0	0	0
Inula helenium L.	514	LEAF	231	B	0	0	0	0	0	2	0	0	0	0	0	1	0	0	0	0	0	0	0	0	0	0
Inula helenium L.	514	LEAF	290	D	0	0	0	0	0	2	0	0	0	0	0	0	0	0	0	0	0	0	3	0	0	0
Inula helenium L.	514	LEAF	299	F	0	0	0	0	0	2	0	0	1	1	0	0	0	0	0	0	0	0	2	2	0	0
Inula helenium L.	514	LEAF	177	H	0	0	0	0	0	2	0	0	0	0	0	0	0	0	0	0	0	0	2	0	0	0
Inula helenium L.	514	LEAF	288	K	0	0	0	0	0	0	0	0	0	0	0	0	0	0	0	0	0	0	2	0	0	0
Iris × germanica L.	581	SUBT	237	D	0	0	3	0	0	2	0	0	0	0	0	3	0	0	0	0	0	2	0	0	0	0
Iris × germanica L.	581	SUBT	391	G	0	0	0	0	0	2	0	0	0	0	0	0	0	0	0	0	0	0	0	0	0	0
Iris × germanica L.	581	SUBT	455	I	0	0	0	0	0	0	0	0	0	0	0	2	0	0	0	0	0	0	0	0	0	0
Iris × germanica L.	581	SUBT	276	K	0	0	2	0	0	1	0	0	0	0	0	0	0	0	0	0	0	0	0	0	0	0
Iris foetidissima L.	684	SUBT	140	B	0	0	1	0	0	2	0	0	0	0	0	0	0	0	0	0	0	0	0	0	0	0
Iris foetidissima L.	684	SUBT	59	D	0	0	3	0	0	0	0	0	0	0	0	0	0	0	0	0	0	0	0	0	0	0
Iris foetidissima L.	684	SUBT	73	H	0	0	2	0	0	1	0	0	1	0	0	0	0	0	0	0	0	1	0	0	0	0
Iris foetidissima L.	684	SUBT	148	I	0	0	0	0	2	2	0	0	0	0	0	0	0	0	0	1	0	0	0	0	0	0
Iris foetidissima L.	684	SUBT	86	K	0	1	1	0	0	0	0	0	0	2	0	0	0	0	0	0	0	0	0	0	0	0
Iris foetidissima L.	684	SUBT	99	L	0	0	0	2	0	2	0	0	0	0	0	3	2	0	2	0	0	0	0	0	0	0
Iris foetidissima L.	684	SUBT	86	M	0	0	2	0	0	0	0	0	0	0	0	1	0	0	0	0	0	1	0	0	0	0
Iris foetidissima L.	702	SEED	94	A	0	0	0	0	0	0	0	0	0	0	0	0	0	0	1	0	1	0	0	0	0	0
Iris foetidissima L.	702	SEED	7	D	0	0	0	0	0	0	0	2	0	0	0	0	0	0	0	0	2	0	0	0	0	0
Iris foetidissima L.	702	SEED	20	H	0	0	0	0	0	0	0	0	0	0	0	1	0	0	0	0	1	0	0	0	0	0
Iris foetidissima L.	702	SEED	40	I	0	0	0	0	2	0	0	0	0	0	0	0	0	0	0	0	0	0	0	0	0	0
Iris foetidissima L.	702	SEED	20	K	0	0	0	0	0	0	0	1	0	0	0	1	0	0	0	0	0	0	0	0	0	0
Iris foetidissima L.	702	SEED	26	L	0	0	0	0	2	0	0	2	0	0	0	0	0	0	0	0	0	0	0	0	0	0
Isatis tinctoria L.	234	LEAF	663	A	0	0	0	0	0	2	1	0	0	0	0	0	2	0	0	0	0	0	2	0	0	0
Isatis tinctoria L.	234	LEAF	451	B	0	0	0	0	0	1	0	0	0	0	0	2	0	0	0	0	0	0	0	0	0	0
Isatis tinctoria L.	234	LEAF	842	D	0	0	0	0	0	0	0	0	0	0	0	0	0	0	0	0	0	0	3	0	0	0
Isatis tinctoria L.	234	LEAF	531	F	0	0	0	2	0	1	0	0	0	0	0	0	0	1	0	0	0	0	0	1	0	0
Isatis tinctoria L.	234	LEAF	475	G	0	0	0	0	1	2	0	0	0	0	0	0	0	0	0	0	0	0	2	0	0	0
Isatis tinctoria L.	234	LEAF	603	H	0	0	0	0	2	0	0	0	0	0	0	1	0	1	0	0	1	0	0	0	0	0
Isatis tinctoria L.	234	LEAF	910	K	0	0	0	0	0	0	0	0	0	0	0	0	0	0	0	0	0	0	2	0	0	0
Juglans regia L.	135	SEED	815	D	0	0	0	0	0	0	0	0	0	0	0	0	0	0	3	0	0	0	0	0	1	0
Juglans regia L.	135	SEED	639	E	0	0	0	0	0	0	0	0	0	0	0	0	0	0	2	0	0	0	0	0	0	0
Juglans regia L.	135	SEED	444	F	0	0	0	1	0	0	0	0	0	0	0	0	0	0	3	0	0	0	0	0	1	0
Juglans regia L.	135	SEED	667	G	0	0	0	0	0	0	0	0	0	0	0	0	0	0	3	2	0	2	0	0	0	0
Juglans regia L.	135	SEED	450	H	0	0	0	0	0	0	0	0	0	0	0	0	0	0	2	0	0	1	0	0	0	0
Juglans regia L.	135	SEED	606	K	0	0	0	0	0	0	0	0	0	0	0	0	0	0	2	0	0	0	0	0	1	0
Juglans regia L.	135	SEED	907	M	0	1	0	0	0	0	0	0	0	0	0	0	0	0	3	0	0	0	0	0	1	0
Juglans regia L.	705	OIL	70	A	0	0	0	0	0	0	0	0	0	0	0	0	0	0	1	0	0	1	0	0	0	0
Juglans regia L.	705	OIL	49	D	0	0	1	0	0	0	0	0	0	0	0	0	3	0	3	0	0	0	0	0	0	3
Juglans regia L.	705	OIL	58	H	0	0	0	0	0	0	0	0	0	0	0	0	0	0	2	0	0	1	0	0	0	0
Juglans regia L.	705	OIL	50	I	0	0	0	0	0	0	0	0	0	0	0	0	0	0	1	0	0	0	0	0	0	3
Juglans regia L.	705	OIL	67	K	0	0	1	0	0	0	0	0	0	0	0	1	0	0	0	0	0	0	0	0	0	0
Juglans regia L.	705	OIL	78	M	0	1	0	0	0	0	0	0	0	0	0	0	0	0	0	0	0	0	0	0	0	1
Juncus acutus L.	403	SEED	593	B	0	0	0	3	0	0	0	0	0	0	0	0	1	0	0	0	0	0	0	0	0	0
Juncus acutus L.	403	SEED	450	D	0	0	0	0	0	0	0	0	0	0	0	0	0	0	0	1	0	0	1	0	0	0
Juncus acutus L.	403	SEED	799	E	0	0	0	0	0	1	0	0	0	2	2	0	0	0	0	0	0	0	0	0	0	0
Juncus acutus L.	403	SEED	464	G	0	0	1	0	0	0	0	0	0	0	0	0	0	0	0	0	0	0	0	0	0	0
Juncus acutus L.	403	SEED	799	H	0	0	0	0	0	0	0	0	0	0	0	0	0	0	1	0	0	0	0	1	0	0
Juncus acutus L.	575	LEAF	321	B	0	0	0	2	0	0	0	0	0	0	0	0	0	0	0	0	0	0	0	0	0	0
Juncus acutus L.	575	LEAF	437	D	0	0	0	0	0	0	0	0	0	0	0	0	0	0	0	1	0	0	0	0	0	0
Juncus acutus L.	575	LEAF	457	G	0	0	0	0	0	0	0	0	0	0	0	0	0	0	0	0	0	0	0	1	0	0
Juncus acutus L.	575	LEAF	310	H	0	0	0	0	0	0	0	0	0	0	0	0	0	1	0	0	1	0	0	0	0	0
Juncus acutus L.	575	LEAF	342	K	0	0	0	0	0	0	0	0	0	0	0	0	0	0	0	0	0	0	1	1	0	0
Juncus acutus L.	575	LEAF	340	L	0	0	0	0	0	0	0	0	0	0	0	0	0	0	0	0	1	2	0	0	0	0
Juniperus excelsa M.Bieb.	61	EXUD	247	B	0	0	0	0	0	1	0	0	0	2	0	0	1	0	0	0	0	0	0	0	0	0
Juniperus excelsa M.Bieb.	61	EXUD	160	D	0	0	0	0	0	0	0	0	0	1	0	0	0	0	0	0	0	0	0	0	0	0
Juniperus excelsa M.Bieb.	61	EXUD	302	F	0	0	0	0	0	0	0	0	2	0	1	1	0	0	0	0	0	0	0	0	0	1
Juniperus excelsa M.Bieb.	61	EXUD	174	G	0	0	0	1	0	0	0	0	0	0	2	0	0	0	0	0	0	0	0	0	0	1
Juniperus excelsa M.Bieb.	61	EXUD	326	H	0	0	0	0	0	0	0	0	0	2	0	1	0	0	0	0	0	0	0	0	0	0
Juniperus excelsa M.Bieb.	61	EXUD	312	K	0	0	0	0	0	0	0	0	0	2	0	0	0	0	0	0	0	0	0	0	0	0
Juniperus excelsa M.Bieb.	61	EXUD	302	L	0	1	0	0	0	0	0	0	1	0	0	0	0	0	0	0	0	0	0	0	0	0
Juniperus excelsa M.Bieb.	62	FRU	305	B	0	0	0	0	0	0	0	0	1	0	0	0	0	0	0	0	0	0	0	0	0	0
Juniperus excelsa M.Bieb.	62	FRU	516	D	0	0	0	0	0	0	0	0	0	0	0	0	0	0	0	0	0	0	2	0	2	0
Juniperus excelsa M.Bieb.	62	FRU	385	E	0	1	0	0	0	0	0	0	0	0	3	2	1	0	0	0	1	1	0	0	0	0
Juniperus excelsa M.Bieb.	62	FRU	335	G	2	0	0	1	0	0	0	0	0	0	0	3	1	0	0	0	0	0	0	0	0	0
Juniperus excelsa M.Bieb.	62	FRU	577	H	1	0	0	0	0	0	1	0	0	2	0	2	0	0	0	0	0	0	0	0	1	0
Juniperus excelsa M.Bieb.	62	FRU	237	K	0	0	1	0	0	0	0	0	0	0	0	0	0	0	0	0	0	0	0	0	0	0
Juniperus oxycedrus L.	57	LEAF	461	D	0	0	0	0	0	0	0	0	0	0	0	1	0	0	0	0	0	0	1	0	0	0
Juniperus oxycedrus L.	57	LEAF	465	E	0	0	0	0	0	1	0	0	0	0	1	1	0	0	0	0	0	0	1	0	0	0
Juniperus oxycedrus L.	57	LEAF	536	F	0	0	0	0	0	0	0	0	1	0	0	1	0	0	0	0	0	0	0	0	2	0
Juniperus oxycedrus L.	57	LEAF	563	G	0	0	0	0	0	0	0	0	0	0	0	0	2	0	0	0	0	0	0	0	0	0
Juniperus oxycedrus L.	57	LEAF	701	I	0	0	0	0	0	0	0	0	0	0	1	1	0	0	0	0	0	0	0	0	2	0
Juniperus oxycedrus L.	57	LEAF	661	L	0	0	0	0	0	0	0	0	0	3	3	0	0	0	0	0	0	0	0	0	3	0
Juniperus oxycedrus L.	57	LEAF	880	M	0	0	0	0	0	1	0	0	0	0	0	0	1	0	0	0	0	0	0	0	0	0
Juniperus oxycedrus L.	58	FRU	617	D	0	0	2	1	0	0	0	2	0	0	0	0	0	1	0	0	2	0	0	0	0	0
Juniperus oxycedrus L.	58	FRU	465	E	0	0	0	0	0	0	0	0	0	3	3	0	0	0	0	0	0	0	0	0	0	0
Juniperus oxycedrus L.	58	FRU	606	G	0	0	0	0	0	0	0	0	0	0	0	0	0	0	0	0	2	1	0	0	0	0
Juniperus oxycedrus L.	58	FRU	821	H	0	0	0	0	0	0	0	0	0	0	0	1	0	0	0	0	2	1	0	0	0	0
Juniperus oxycedrus L.	58	FRU	559	L	0	0	1	0	0	0	0	0	0	2	2	0	0	0	0	0	1	0	0	0	0	0
Juniperus oxycedrus L.	59	BARK	459	D	0	0	1	0	0	0	0	0	0	0	0	0	0	0	0	0	0	0	0	0	2	0
Juniperus oxycedrus L.	59	BARK	636	F	0	0	1	0	0	0	0	0	0	1	0	0	0	0	0	0	0	0	0	0	2	0
Juniperus oxycedrus L.	59	BARK	605	H	0	0	1	0	0	0	0	0	0	0	0	0	0	0	0	0	0	0	0	0	2	0
Juniperus oxycedrus L.	59	BARK	622	I	0	0	0	0	0	0	0	0	0	0	0	0	0	0	0	0	0	0	0	0	2	0
Juniperus oxycedrus L.	59	BARK	590	K	0	0	2	0	0	0	0	0	0	0	0	0	0	0	0	0	0	0	0	0	1	0
Juniperus oxycedrus L.	59	BARK	901	M	0	0	0	0	0	0	0	0	0	0	0	2	0	0	0	0	0	0	0	2	0	0
Juniperus sabina L.	60	LEAF	910	A	0	0	0	0	0	1	0	0	3	2	0	0	0	0	0	0	0	0	0	0	0	0
Juniperus sabina L.	60	LEAF	595	E	0	1	0	0	0	0	0	0	0	0	0	2	1	0	0	0	0	0	0	0	0	0
Juniperus sabina L.	60	LEAF	531	F	0	1	0	0	0	1	0	0	2	0	0	2	1	1	0	0	0	0	0	0	0	0
Juniperus sabina L.	60	LEAF	576	K	0	1	0	0	0	0	0	0	0	1	2	0	0	0	0	0	0	0	0	0	0	0
Lactuca sativa L.	187	SEED	331	A	0	0	1	0	0	0	0	0	0	0	0	0	0	0	0	2	0	0	0	0	0	0
Lactuca sativa L.	187	SEED	245	D	0	0	0	0	0	0	0	0	0	0	0	0	0	0	0	2	0	0	1	0	0	0
Lactuca sativa L.	187	SEED	455	F	0	0	1	0	0	0	0	1	0	0	0	0	0	0	0	2	0	0	0	1	0	0
Lactuca sativa L.	187	SEED	644	H	0	0	0	0	0	1	0	0	0	0	0	0	0	0	2	0	0	0	0	0	0	0
Lactuca sativa L.	187	SEED	465	I	0	0	0	0	0	1	0	0	0	0	0	0	0	0	2	0	0	0	0	0	0	0
Lactuca sativa L.	187	SEED	706	K	0	0	0	0	0	0	0	0	0	0	0	0	0	0	0	1	0	0	0	0	0	0
Lactuca sativa L.	187	SEED	478	L	0	0	0	0	0	0	0	0	0	0	0	0	0	0	2	1	0	0	0	0	0	0
Lactuca sativa L.	543	LEAF	222	B	0	0	0	0	0	0	0	0	0	0	0	0	0	0	0	0	0	1	0	0	0	0
Lactuca sativa L.	543	LEAF	165	D	0	0	0	3	0	2	0	0	0	0	0	0	0	0	0	0	0	0	0	0	0	0
Lactuca sativa L.	543	LEAF	160	H	0	0	0	0	0	1	0	0	0	0	0	0	0	0	0	0	1	0	0	0	0	1
Lactuca sativa L.	543	LEAF	297	I	0	0	0	0	0	2	0	0	0	0	0	0	0	0	0	0	0	0	0	0	0	0
Lactuca serriola L.	544	LEAF	615	B	0	0	0	0	0	3	0	0	0	0	0	0	0	0	0	0	0	0	1	0	0	0
Lactuca serriola L.	544	LEAF	554	D	0	0	0	0	0	0	0	0	0	0	0	0	0	0	0	0	0	0	1	0	0	0
Lactuca serriola L.	544	LEAF	683	F	0	0	0	0	0	0	0	0	0	0	0	0	0	0	0	0	0	0	0	0	0	0
Lactuca serriola L.	544	LEAF	634	L	0	0	0	0	0	1	0	0	0	0	0	0	0	0	0	0	0	0	0	2	0	0
Lactuca serriola L.	585	SEED	615	B	0	0	0	0	0	2	0	0	0	0	0	0	0	0	0	0	0	0	0	0	0	0
Lactuca serriola L.	585	SEED	567	D	0	0	0	0	0	0	0	0	0	0	0	0	0	0	0	0	0	0	1	0	0	0
Lactuca serriola L.	585	SEED	683	F	0	0	0	0	0	0	0	0	0	0	0	0	0	1	0	1	0	0	0	1	0	0
Lactuca serriola L.	585	SEED	744	G	0	0	0	2	0	1	0	0	0	0	0	0	0	0	0	0	0	0	0	0	0	0
Lactuca serriola L.	585	SEED	709	H	0	0	0	0	0	0	0	0	0	0	0	1	0	0	1	0	0	0	0	0	0	0
Lactuca serriola L.	585	SEED	745	I	0	0	0	0	0	2	0	0	0	0	0	0	0	0	2	0	0	0	0	0	0	0
Lagenaria siceraria (Molina) Standl.	184	FRU	360	B	0	0	0	3	0	0	0	0	0	0	0	0	0	0	0	0	0	1	0	0	0	0
Lagenaria siceraria (Molina) Standl.	184	FRU	710	D	0	0	0	2	0	0	0	0	0	0	0	0	0	0	0	0	1	0	0	0	0	0
Lagenaria siceraria (Molina) Standl.	184	FRU	539	E	0	0	0	1	2	2	0	1	0	0	0	0	0	0	0	0	0	0	2	0	1	0
Lagenaria siceraria (Molina) Standl.	184	FRU	537	E	0	0	0	1	2	2	0	1	0	0	0	0	0	0	0	0	0	0	1	0	1	0
Lagenaria siceraria (Molina) Standl.	184	FRU	442	I	0	0	0	0	0	0	0	0	0	0	0	0	0	0	0	0	1	1	0	0	0	0
Lagoecia cuminoides L.	649	SEED	82	B	0	0	0	0	2	3	0	0	0	0	0	0	2	0	0	0	0	0	0	0	0	0
Lagoecia cuminoides L.	649	SEED	34	D	0	3	0	0	0	0	0	0	0	0	0	3	2	0	0	0	0	0	0	0	0	0
Lagoecia cuminoides L.	649	SEED	102	H	0	0	0	0	0	0	1	0	0	0	2	2	0	0	0	0	0	0	0	0	0	0
Lagoecia cuminoides L.	649	SEED	102	K	0	0	0	0	0	0	0	0	0	0	0	0	0	0	0	0	0	1	1	0	0	0
Laurus nobilis L.	30	LEAF	558	B	0	0	0	0	0	0	0	0	0	0	0	0	0	0	0	0	0	0	0	0	0	0
Laurus nobilis L.	30	LEAF	504	D	0	1	0	0	0	1	0	0	0	0	0	2	0	0	0	0	0	0	0	0	0	0
Laurus nobilis L.	30	LEAF	573	E	0	0	0	0	0	1	0	0	0	0	2	2	0	0	0	0	0	0	2	0	0	0
Laurus nobilis L.	30	LEAF	896	I	0	0	0	0	0	2	0	0	0	0	0	2	1	0	0	0	0	0	0	0	0	0
Laurus nobilis L.	30	LEAF	546	L	0	1	0	0	0	1	0	0	0	0	2	0	0	0	0	0	0	0	1	0	1	0
Laurus nobilis L.	31	SUBT	434	A	0	0	0	0	0	1	0	0	2	0	0	0	0	0	0	0	0	0	0	0	0	0
Laurus nobilis L.	31	SUBT	468	B	0	0	1	0	0	2	0	0	0	0	0	0	0	0	0	0	0	0	0	0	0	0
Laurus nobilis L.	31	SUBT	589	D	0	0	2	0	0	2	0	0	0	0	0	3	0	0	0	0	0	0	0	0	2	0
Laurus nobilis L.	31	SUBT	666	G	0	2	0	0	0	1	0	0	0	0	3	0	1	2	0	0	0	0	0	0	0	0
Laurus nobilis L.	31	SUBT	547	H	0	0	1	0	0	1	2	0	0	0	2	1	1	0	0	0	0	0	0	0	2	0
Laurus nobilis L.	31	SUBT	567	I	1	0	0	0	0	1	0	0	0	0	0	1	0	0	0	0	0	0	0	0	2	0
Laurus nobilis L.	614	FRU	546	D	0	3	0	0	0	0	0	0	2	0	0	3	2	0	0	0	0	0	0	0	0	0
Laurus nobilis L.	614	FRU	675	F	0	0	0	0	0	2	0	0	2	2	0	1	1	0	0	0	0	0	0	0	0	0
Laurus nobilis L.	614	FRU	736	G	0	0	0	0	3	3	0	0	0	3	0	0	0	0	0	0	0	0	0	0	3	0
Laurus nobilis L.	614	FRU	743	H	0	0	0	0	0	1	2	0	0	0	3	0	2	0	0	0	0	0	0	0	0	0
Laurus nobilis L.	614	FRU	628	K	0	0	0	0	0	0	0	0	0	1	0	2	0	0	0	0	0	0	0	0	0	0
Laurus nobilis L.	614	FRU	811	M	0	0	0	0	0	3	0	0	0	0	0	0	3	0	0	0	0	0	0	0	2	0
Laurus nobilis L.	724	OIL	175	H	0	0	0	0	0	3	1	1	2	0	0	2	0	0	0	0	0	0	0	0	0	0
Laurus nobilis L.	724	OIL	174	I	2	0	0	0	2	2	0	1	0	0	2	0	2	0	0	0	0	0	0	0	0	0
Laurus nobilis L.	724	OIL	174	L	0	0	0	0	0	3	0	2	0	0	0	0	0	0	0	0	0	0	0	0	0	2
Laurus nobilis L.	724	OIL	187	M	0	0	0	0	3	3	0	0	1	0	1	2	3	2	0	0	0	0	2	0	0	1
Lavandula stoechas L.	251	HERB	648	D	0	3	0	0	0	2	0	0	0	0	2	0	2	0	0	0	0	0	0	0	0	0
Lavandula stoechas L.	251	HERB	461	F	0	1	0	0	0	1	0	0	2	0	1	2	0	0	0	0	0	0	0	0	0	0
Lavandula stoechas L.	251	HERB	527	G	0	2	0	1	0	0	0	0	0	0	0	3	2	0	0	0	0	0	0	0	0	0
Lavandula stoechas L.	251	HERB	656	I	1	0	0	0	0	2	1	0	0	0	3	3	2	0	0	0	0	0	0	0	0	0
Lavandula stoechas L.	251	HERB	678	L	0	1	0	0	0	2	0	0	0	0	3	0	2	0	0	0	0	0	0	0	0	0
Lawsonia inermis L.	85	LEAF	706	D	0	0	0	0	0	2	0	0	0	0	0	0	0	0	0	0	2	0	2	0	0	0
Lawsonia inermis L.	85	LEAF	344	E	0	0	0	0	0	1	0	0	0	0	0	0	0	0	0	0	0	0	1	0	0	0
Lawsonia inermis L.	85	LEAF	509	F	0	0	0	1	0	1	0	0	0	0	0	0	1	0	0	0	0	0	1	0	0	0
Lawsonia inermis L.	85	LEAF	509	H	0	0	0	0	0	1	0	0	0	0	0	0	0	0	0	0	1	0	2	0	0	1
Lawsonia inermis L.	85	LEAF	434	K	0	0	0	0	0	1	0	0	0	0	0	0	0	0	0	0	0	0	2	0	0	0
Lawsonia inermis L.	85	LEAF	712	K	0	0	0	0	0	1	0	0	0	0	0	0	0	0	0	0	0	0	2	0	0	0
Lawsonia inermis L.	85	LEAF	770	K	0	0	0	0	0	1	0	0	0	0	0	0	0	0	0	0	0	0	2	0	0	0
Lemna minor L.	430	HERB	516	B	0	0	0	1	0	0	0	0	0	0	0	0	0	0	0	0	0	0	0	0	0	0
Lemna minor L.	430	HERB	438	D	0	0	0	0	0	0	0	0	0	0	0	0	0	0	0	0	0	0	2	0	0	0
Lemna minor L.	430	HERB	410	E	0	0	0	0	0	1	0	0	0	0	0	0	0	0	0	0	0	0	2	2	0	0
Lemna minor L.	430	HERB	798	H	0	0	0	0	2	0	0	0	0	0	0	0	0	0	0	0	0	0	1	0	0	0
Lemna minor L.	430	HERB	599	I	0	0	0	1	0	0	0	0	0	0	0	0	0	0	0	0	0	0	2	0	0	0
Lemna minor L.	430	HERB	459	L	0	0	0	2	0	0	0	0	0	0	0	0	0	0	0	0	0	0	1	0	0	0
Leontice leontopetalum L.	316	SUBT	538	A	0	0	0	1	0	2	0	0	0	0	0	0	0	0	1	1	0	0	0	0	0	0
Leontice leontopetalum L.	316	SUBT	243	D	0	0	0	0	0	1	0	0	0	0	0	0	1	0	0	1	0	0	0	0	0	0
Leontice leontopetalum L.	316	SUBT	197	K	0	0	2	0	0	1	0	0	0	2	0	0	0	0	0	0	0	0	0	0	0	0
Leontice leontopetalum L.	316	SUBT	199	L	0	0	0	1	2	1	0	0	0	0	0	0	0	0	2	0	0	0	0	0	0	0
Leontice leontopetalum L.	316	SUBT	552	M	0	0	1	1	0	1	0	0	0	0	0	0	2	0	0	0	0	0	0	0	0	0
Leopoldia comosa (L.) Parl.	216	SUBT	541	B	0	0	0	0	0	0	0	0	0	0	0	0	0	3	0	1	0	0	0	0	0	0
Leopoldia comosa (L.) Parl.	216	SUBT	445	D	0	0	0	0	0	1	0	0	0	0	0	0	0	0	0	1	1	0	0	0	0	0
Leopoldia comosa (L.) Parl.	216	SUBT	655	F	0	0	0	2	0	0	0	0	0	0	0	1	1	0	0	2	0	0	0	0	0	0
Leopoldia comosa (L.) Parl.	216	SUBT	609	K	0	0	0	0	0	0	0	0	0	0	0	0	0	0	0	0	0	0	0	0	0	0
Lepidium sativum L.	199	SEED	473	D	0	0	0	0	0	0	2	1	0	0	0	2	3	0	0	0	0	0	0	0	0	0
Lepidium sativum L.	199	SEED	459	H	0	0	0	1	0	1	2	0	0	0	0	3	3	0	0	0	0	0	0	0	0	0
Lepidium sativum L.	199	SEED	575	I	2	0	0	0	0	0	0	0	0	0	0	0	2	0	0	0	0	0	0	0	0	2
Lepidium sativum L.	199	SEED	538	K	0	0	0	0	0	0	0	0	0	0	0	0	0	0	0	0	0	0	0	0	0	0
Lepidium sativum L.	199	SEED	480	L	3	2	0	0	0	0	0	0	0	0	0	1	2	0	0	0	0	1	0	0	0	2
Lepidium sativum L.	199	SEED	782	M	2	0	0	2	0	2	0	0	0	0	0	0	3	0	0	0	0	0	0	0	0	0
Lepidium sativum L.	222	HERB	656	B	0	0	0	1	0	1	0	0	0	0	0	0	0	0	0	0	0	0	0	0	0	0
Lepidium sativum L.	222	HERB	656	D	0	0	0	2	0	1	0	0	0	0	0	0	0	0	0	0	0	0	3	0	0	0
Lepidium sativum L.	222	HERB	197	E	0	0	0	0	2	2	0	0	0	0	0	0	0	0	0	0	0	0	2	2	0	0
Lepidium sativum L.	222	HERB	186	G	1	0	1	1	0	2	0	0	0	0	0	0	0	0	2	0	0	0	0	0	0	0
Lepidium sativum L.	222	HERB	131	H	0	0	0	1	0	0	0	0	0	0	0	1	0	0	0	0	1	0	1	0	0	0
Lepidium sativum L.	222	HERB	656	I	1	0	0	1	0	0	0	0	0	0	0	0	0	0	0	0	0	0	2	0	0	0
Lepidium sativum L.	222	HERB	656	K	0	0	0	0	0	0	0	0	0	0	0	0	0	0	0	0	0	0	1	0	0	0
Lepidium sativum L.	222	HERB	173	L	0	1	0	0	0	0	0	0	0	0	1	0	1	0	0	0	0	0	2	0	0	0
Levisticum officinale W.D.J.Koch	505	SEED	613	D	0	3	0	0	0	0	0	0	0	0	0	3	2	0	0	0	0	0	0	0	0	0
Levisticum officinale W.D.J.Koch	505	SEED	629	F	0	0	1	0	0	1	0	0	0	0	0	1	2	2	0	0	1	0	0	0	0	0
Levisticum officinale W.D.J.Koch	505	SEED	804	I	1	0	0	1	0	2	1	0	0	0	0	2	3	0	0	0	0	0	0	0	0	0
Levisticum officinale W.D.J.Koch	505	SEED	693	L	0	0	0	3	0	0	0	2	0	0	2	0	2	0	0	0	0	0	0	0	0	0
Levisticum officinale W.D.J.Koch	623	SUBT	674	B	0	0	0	0	0	3	0	0	0	0	0	0	0	0	0	0	0	1	0	0	0	0
Levisticum officinale W.D.J.Koch	623	SUBT	613	D	0	0	0	0	0	0	0	0	0	2	0	0	0	0	0	0	0	2	0	0	0	0
Levisticum officinale W.D.J.Koch	623	SUBT	805	G	0	0	0	3	2	2	0	0	0	0	0	0	0	0	0	0	0	0	0	0	0	0
Levisticum officinale W.D.J.Koch	623	SUBT	651	H	0	0	0	0	0	1	1	0	0	0	0	2	1	0	0	0	1	2	0	0	0	0
Levisticum officinale W.D.J.Koch	623	SUBT	805	I	2	0	0	0	2	1	2	0	0	0	0	2	2	0	0	0	0	1	0	0	0	0
Levisticum officinale W.D.J.Koch	623	SUBT	731	K	0	0	1	0	0	0	0	1	0	0	0	0	1	0	0	0	0	0	0	0	0	0
Ligustrum vulgare L.	137	FLOW	458	D	0	0	1	0	0	2	0	0	0	0	0	0	0	0	0	1	0	0	2	0	0	0
Ligustrum vulgare L.	137	FLOW	654	E	0	0	0	0	0	1	0	0	0	0	0	0	0	0	0	0	0	0	2	3	0	0
Ligustrum vulgare L.	137	FLOW	656	E	0	0	0	0	0	1	0	0	0	0	0	0	0	0	0	0	0	0	2	3	0	0
Ligustrum vulgare L.	137	FLOW	372	G	0	0	0	1	0	2	0	0	0	0	0	0	0	0	0	0	0	0	0	0	0	0
Ligustrum vulgare L.	137	FLOW	787	H	0	0	0	0	0	2	0	0	0	0	0	1	0	0	0	0	0	0	1	0	0	0
Ligustrum vulgare L.	137	FLOW	782	I	0	0	0	0	1	1	0	0	0	0	0	0	0	0	0	0	0	0	0	0	0	0
Ligustrum vulgare L.	137	FLOW	600	L	0	0	0	0	0	2	0	0	0	0	0	0	0	0	0	0	0	0	0	0	0	0
Ligustrum vulgare L.	138	LEAF	761	D	0	0	0	0	0	1	0	0	0	0	0	0	2	0	0	0	0	0	2	0	0	0
Ligustrum vulgare L.	138	LEAF	583	F	0	0	0	1	0	1	0	0	1	1	0	0	0	0	0	0	0	0	1	0	0	0
Ligustrum vulgare L.	138	LEAF	608	G	0	0	0	0	0	3	0	0	0	0	0	0	0	0	0	0	0	0	3	0	2	0
Ligustrum vulgare L.	138	LEAF	482	H	0	0	0	1	0	2	0	0	0	0	0	0	0	0	0	0	0	0	2	0	0	0
Ligustrum vulgare L.	138	LEAF	682	I	0	0	0	0	0	2	0	0	0	0	0	0	0	0	0	0	0	0	1	0	0	1
Ligustrum vulgare L.	138	LEAF	524	K	0	0	0	0	0	0	0	0	0	0	0	0	0	0	0	0	0	0	2	0	0	0
Lilium candidum L.	319	SUBT	195	A	0	0	0	0	0	3	0	0	0	0	0	0	3	0	0	0	0	0	0	0	0	0
Lilium candidum L.	319	SUBT	184	D	0	0	0	0	0	2	0	0	0	2	0	0	0	0	0	0	0	0	0	0	0	0
Lilium candidum L.	319	SUBT	148	G	0	0	0	0	1	0	0	0	0	0	0	0	0	0	0	0	0	0	0	0	0	0
Lilium candidum L.	319	SUBT	265	H	0	0	0	0	0	1	0	0	0	0	0	0	0	0	0	0	1	0	0	0	0	0
Lilium candidum L.	319	SUBT	335	I	0	0	0	0	2	2	0	0	0	0	0	0	1	0	0	0	0	0	0	0	0	0
[truncated: 1,974 more rows]
